# Supplementary material for: Neuromolecular responses in disrupted mutualistic cleaning interactions under future environmental conditions
Source: BMC Biol. 2023 Nov 14;21:258. doi: 10.1186/s12915-023-01761-5 (PMC10644551; doi:10.1186/s12915-023-01761-5)
Supplement: Supplementary file 1 — Additional file 1: Table S1. Seawater physicochemical parameters in the experimental setups for (N=24) L. dimidiatus and (N=24)A. leucosternon individuals exposed to four conditions: one i) control with present day environmental conditions (29 °C, pH 8.1, pCO2 ~ 400 μatm), ii) warming scenario referred to as elevated ‘warming (32 °C, pH 8.1, pCO2 ~400 μatm), iii) ocean acidification referred to as ‘high CO2’ (29 °C, pH 7.7, pCO2 ~1000 μatm) and a combined condition of iv)‘warming & high CO2’ (32 °C, pH 7.7, pCO2 ~1000 μatm). These parameters follow the IPCC’s RCP scenario 8.5. Table S2. Individual brain dissections data for L. dimidiatus and A. leucosternon for each environmental condition. Brain regions dissected: forebrain (FB), midbrain (MB) and hindbrain (HB). Standard length (SL) and Weight (W) is provided for each individual used in the study. Table S3a. Behavioural trial data for each aquarium setup for individuals of L. dimidiatus and A. leucosternon assigned for control, warming, high CO2 and warming & high CO2. NCBI Biosample accession numbers of behavioural trials are provided. Table S3b. Analysis of Deviance Table (Type II tests) for each behavioural attribute tested during behavioural trials between L. dimidiatus and A. leucosternon. Significant values (*) considered with a p<0.05.Table S3c. Contrast of the post hoc multiple comparisons based on environmental conditions tested: Control, high CO2, warming and warming & high CO2. Significant values (*) considered with a p<0.05. Table S4. Enriched Gene Ontology (GO) terms for the differentially expressed genes shared among conditions of warming, high CO2 and warming & high CO2 for L. dimidiatus (N=672). Table S5. Enriched Gene Ontology (GO) terms for the differentially expressed genes shared among conditions of warming, high CO2 and warming & high CO2 for A. leucosternon (N=30). Table S6a. Specific Enriched Gene Ontology (GO) terms expressed for L. dimidiatus during the warming condition. Table S6b. Enrich [file 12915_2023_1761_MOESM1_ESM.xlsx]

## Sheet: Table S1
Table S1. Seawater physicochemical parameters in the experimental setups for (N=24) L. dimidiatus and (N=24) A. leucosternon individuals exposed to four conditions: one i) control with present day environmental conditions (29 °C, pH 8.1, pCO2 ~ 400 ppm), ii) warming scenario referred to as elevated ‘Warming (32 °C, pH 8.1, pCO2 ~400 ppm), iii) ocean acidification referred to as ‘High CO2’ (29 °C,…
	Control	High CO2	Warming	Warming & High CO2
Measured
Temperature (ºC)	29.3 ± 0.8	29.5 ± 0.9	32.1 ± 0.3	31.9 ± 0.4
pH	8.09 ± 0.09	7.73 ± 0.09	8.04 ± 0.08	7.70 ± 0.10
AT (µmol/Kgsw)	2503.5 ± 268.8	2516.4 ± 351.9	2431.2 ± 265.8	2477.7 ± 231.2
Salinity	35.6 ± 0.7	35.5 ± 0.6	35.4 ± 0.6	35.6 ± 0.7
Calculated
TC (µmol/Kgsw)	2112.3 ± 219.0	2319.3 ± 335.8	2075.6 ± 233.2	2286.8 ± 215.7
PHigh CO2 (µatm)	397.0 ± 97.6	1004.2 ± 230.2	487.3 ± 108.2	1065.8 ± 195.3
Ω Arg	4.6 ± 0.9	2.6 ± 0.5	4.2 ± 0.9	2.5 ± 0.5
Salinity, pH and temperature were measured daily and averaged over the whole experimental period. The combination of total alkalinity (AT) and pHT (pH total scale) was used to calculate carbonate system parameters [pHigh CO2 (carbon dioxide partial pressure), CT (total inorganic carbon) and Ω Arg (aragonite saturation state)]. Values are represented as mean ± standard deviation

## Sheet: Table S2
Table S2. Individual brain dissections data for L. dimidiatus and A. leucosternon for each environmental condition. Brain regions dissected: forebrain (FB), midbrain (MB) and hindbrain (HB). Standard length (SL) and Weight (W) is provided for each individual used in the study.
ID and Brain regions
FB	MB	HB	Date	Dissection time	Species	SL (cm)	W (g)	Condition
LD13FB	LD13MB	LD13HB	2023-08-09	10:15:00	Labroides dimidiatus	6.3	2.77	Control
LD14FB	LD14MB	LD14HB	2023-08-09	10:15:00	Labroides dimidiatus	5.4	1.92	Control
LD23FB	LD23MB	LD23HB	2023-08-11	09:30:00	Labroides dimidiatus	6	2.3	Control
LD24FB	LD24MB	LD24HB	2023-08-11	09:30:00	Labroides dimidiatus	6.1	2.82	Control
LD3FB	LD3MB	LD3HB	2023-08-12	09:30:00	Labroides dimidiatus	5.7	1.92	Control
LD4FB	LD4MB	LD4HB	2023-08-12	09:30:00	Labroides dimidiatus	5.1	1.57	Control
AL37FB	AL37MB	AL37HB	2023-08-07	09:30:00	Acanthurus leucosternon	7.4	16.98	Control
AL38FB	AL38MB	AL38HB	2023-08-07	09:30:00	Acanthurus leucosternon	7.5	17.06	Control
AL47FB	AL47MB	AL47HB	2023-08-08	09:30:00	Acanthurus leucosternon	7.2	15.96	Control
AL50FB	AL50MB	AL50HB	2023-08-08	09:30:00	Acanthurus leucosternon	10.5	52.24	Control
AL57FB	AL57MB	AL57HB	2023-08-09	08:45:00	Acanthurus leucosternon	7.2	17.15	Control
AL60FB	AL60MB	AL60HB	2023-08-09	09:30:00	Acanthurus leucosternon	10.5	56.52	Control
LD11FB	LD11MB	LD11HB	2023-08-09	09:30:00	Labroides dimidiatus	6	2.26	High CO2
LD12FB	LD12MB	LD12HB	2023-08-09	10:15:00	Labroides dimidiatus	7.93	2.3	High CO2
LD1FB	LD1MB	LD1HB	2023-08-10	10:15:00	Labroides dimidiatus	6	2.61	High CO2
LD21FB	LD21MB	LD21HB	2023-08-11	08:45:00	Labroides dimidiatus	7.7	2.81	High CO2
LD22FB	LD22MB	LD22HB	2023-08-11	08:45:00	Labroides dimidiatus	7.2	2.17	High CO2
LD2FB	LD2MB	LD2HB	2023-08-12	08:45:00	Labroides dimidiatus	6.8	1.9	High CO2
AL35FB	AL35MB	AL35HB	2023-08-07	09:30:00	Acanthurus leucosternon	10.3	47.6	High CO2
AL36FB	AL36MB	AL36HB	2023-08-07	09:30:00	Acanthurus leucosternon	13.7	57.36	High CO2
AL45FB	AL45MB	AL45HB	2023-08-08	08:45:00	Acanthurus leucosternon	10.7	58.19	High CO2
AL46FB	AL46MB	AL46HB	2023-08-08	08:45:00	Acanthurus leucosternon	12.6	33.95	High CO2
AL55FB	AL55MB	AL55HB	2023-08-09	08:45:00	Acanthurus leucosternon	13.9	52.87	High CO2
AL56FB	AL56MB	AL56HB	2023-08-09	08:45:00	Acanthurus leucosternon	13.4	47.29	High CO2
LD17FB	LD17MB	LD17HB	2023-08-10	08:45:00	Labroides dimidiatus	1.91	6.6	Warming
LD18FB	LD18MB	LD18HB	2023-08-10	09:30:00	Labroides dimidiatus	1.49	5.8	Warming
LD27FB	LD27MB	LD27HB	2023-08-12	08:45:00	Labroides dimidiatus	1.61	6.8	Warming
LD28FB	LD28MB	LD28HB	2023-08-12	08:45:00	Labroides dimidiatus	1.71	6.3	Warming
LD7FB	LD7MB	LD7HB	2023-08-15	10:15:00	Labroides dimidiatus	2.18	7	Warming
LD8FB	LD8MB	LD8HB	2023-08-16	10:15:00	Labroides dimidiatus	2.71	7.3	Warming
AL33FB	AL33MB	AL33HB	2023-08-07	08:45:00	Acanthurus leucosternon	25.46	11.4	Warming
AL34FB	AL34MB	AL34HB	2023-08-07	08:45:00	Acanthurus leucosternon	14.73	9.7	Warming
AL43FB	AL43MB	AL43HB	2023-08-08	08:45:00	Acanthurus leucosternon	28	11.7	Warming
AL44FB	AL44MB	AL44HB	2023-08-08	08:45:00	Acanthurus leucosternon	22.6	11.1	Warming
AL53FB	AL53MB	AL53HB	2023-08-08	10:15:00	Acanthurus leucosternon	24.02	11	Warming
AL54FB	AL54MB	AL54HB	2023-08-08	10:15:00	Acanthurus leucosternon	22.95	11.1	Warming
AL52FB	AL52MB	AL52HB	2023-08-08	10:15:00	Acanthurus leucosternon	9.4	37.59	Warming & High CO2
LD10FB	LD10MB	LD10HB	2023-08-09	09:30:00	Labroides dimidiatus	6	2.4	Warming & High CO2
LD19FB	LD19MB	LD19HB	2023-08-10	09:30:00	Labroides dimidiatus	6	2.26	Warming & High CO2
LD20FB	LD20MB	LD20HB	2023-08-10	10:15:00	Labroides dimidiatus	5.5	1.84	Warming & High CO2
LD29FB	LD29MB	LD29HB	2023-08-12	08:45:00	Labroides dimidiatus	6	2.59	Warming & High CO2
LD30FB	LD30MB	LD30HB	2023-08-12	09:30:00	Labroides dimidiatus	5.2	1.46	Warming & High CO2
LD9FB	LD9MB	LD9HB	2023-08-17	10:15:00	Labroides dimidiatus	5.7	1.89	Warming & High CO2
AL31FB	AL31MB	AL31HB	2023-08-07	08:45:00	Acanthurus leucosternon	10.6	49.15	Warming & High CO2
AL32FB	AL32MB	AL32HB	2023-08-07	08:45:00	Acanthurus leucosternon	9.2	33.47	Warming & High CO2
AL41FB	AL41MB	AL41HB	2023-08-07	10:15:00	Acanthurus leucosternon	10.5	51.32	Warming & High CO2
AL42FB	AL42MB	AL42HB	2023-08-07	10:15:00	Acanthurus leucosternon	9.2	33.23	Warming & High CO2
AL51FB	AL51MB	AL51HB	2023-08-08	10:15:00	Acanthurus leucosternon	9.3	32.03	Warming & High CO2

## Sheet: Table S3a
Table S3a. Behavioural trial data for each aquarium setup for individuals of L. dimidiatus and A. leucosternon assigned for control, Warming, High CO2 and Warming & High CO2. NCBI Biosample accession numbers of behavioural trials are provided.
ID	pCO2 (ppm)	Temperature (℃)	Experimental setup	Biosample Accession number Labroides dimidiatus (fore-, mid- and hindbrain)	Biosample Accession number Acanthurus leucosternon (fore-, mid- and hindbrain)	Proportion of time spent interacting	Proportion of interactions started by cleaners	Client posing display ratio	Porportion of interaction time spent performng tactile stimulation	Number of client jolts per 100s of interaction	Mean interaction duration
LD01AL35	1000	29	High CO2	SRR14415212	SRR14415126	0.025207	0.6875	0.00852151	0	0	10.661
				SRR14415211	SRR14415125
				SRR14415039	SRR14415124
LD02AL36	1000	29	High CO2	SRR14415205	SRR14415123	0.131239	0.0416667	0.0258449	0.0206736	0	20.151
				SRR14415194	SRR14415122
				SRR14415183	SRR14415121
LD03AL38	400	29	Control	SRR14415172	SRR14415116	0.184207	0.57971	0.027207	0	0.219075	18.879
				SRR14415161	SRR14415115
				SRR14415150	SRR14415114
LD04AL37	400	29	Control	SRR14415139	SRR14415120	0.178959	0.587302	0.0188705	0.00900067	2.63491	46.061
				SRR14415210	SRR14415119
				SRR14415118	SRR14415117
LD07AL33	400	32	Warming	SRR14415041	SRR14415132	0.00470866	0	0.0588792	0	0	4.754
				SRR14415040	SRR14415131
				SRR14415038	SRR14415130
LD08AL34	400	32	Warming	SRR14415037	SRR14415129	0.00219374	0	0.0252381	0	0	5.401
				SRR14415036	SRR14415128
				SRR14415035	SRR14415127
LD09AL31	1000	32	Warming & High CO2	SRR14415034	SRR14415138	0.16718	0.0449438	0.0407228	0.0147859	1.44902	9.224
				SRR14415033	SRR14415137
				SRR14415209	SRR14415136
LD10AL32	1000	32	Warming & High CO2	SRR14415208	SRR14415135	0.0140628	0	0.00971517	0	0	4.384
				SRR14415207	SRR14415134
				SRR14415206	SRR14415133
LD11AL45	1000	29	High CO2	SRR14415204	SRR14415093	0.0466062	0.0483871	0.0121273	0.00111184	1.51886	10.891
				SRR14415203	SRR14415092
				SRR14415202	SRR14415091
LD12AL46	1000	29	High CO2	SRR14415201	SRR14415090	0.0817567	0.0526316	0.0267835	0.00867633	0	15.269
				SRR14415200	SRR14415089
				SRR14415199	SRR14415088
LD13AL50	400	29	Control	SRR14415198	SRR14415077	0.209918	0.938272	0.00308235	0.00155921	0.580063	24.664
				SRR14415197	SRR14415076
				SRR14415196	SRR14415075
LD14AL47	400	29	Control	SRR14415195	SRR14415087	0.0785894	0.823529	0.00426162	0	0	14.38
				SRR14415193	SRR14415086
				SRR14415192	SRR14415084
LD17AL43	400	32	Warming	SRR14415185	SRR14415100	0.00671141	0	0.0441618	0	0	7.712
				SRR14415184	SRR14415099
				SRR14415182	SRR14415098
LD18AL44	400	32	Warming	SRR14415181	SRR14415097	0.0570266	0.162162	0.0305372	0.000873037	0.765082	8.051
				SRR14415180	SRR14415095
				SRR14415179	SRR14415094
LD19AL41	1000	32	Warming & High CO2	SRR14415178	SRR14415106	0.025875	0.0833333	0.0399723	0	1.36805	9.477
				SRR14415177	SRR14415105
				SRR14415176	SRR14415104
LD20AL42	1000	32	Warming & High CO2	SRR14415175	SRR14415103	0.0235063	0.294118	0.0469531	0.00372346	0	5.369
				SRR14415174	SRR14415102
				SRR14415173	SRR14415101
LD21AL55	1000	29	High CO2	SRR14415171	SRR14415060	0.00674777	0	0.0137398	0	0	6.421
				SRR14415170	SRR14415059
				SRR14415169	SRR14415058
LD22AL56	1000	29	High CO2	SRR14415168	SRR14415057	0.00159268	0	0.0222649	0	0	1.218
				SRR14415167	SRR14415056
				SRR14415166	SRR14415055
LD23AL60	400	29	Control	SRR14415165	SRR14415044	0.110521	0.5	0.00789765	0.0166186	0.747775	24.226
				SRR14415164	SRR14415043
				SRR14415163	SRR14415042
LD24AL57	400	29	Control	SRR14415162	SRR14415054	0.111875	0.88	0.00311363	0.000346008	0.617946	11.472
				SRR14415160	SRR14415053
				SRR14415159	SRR14415051
LD27AL53	400	32	Warming	SRR14415152	SRR14415067	0.00743683	0	0.0303521	0	0	3.827
				SRR14415151	SRR14415066
				SRR14415149	SRR14415065
LD28AL54	400	32	Warming	SRR14415148	SRR14415070	0.136218	0.156627	0.0319425	0.00238255	0.547441	8.504
				SRR14415147	SRR14415069
				SRR14415146	SRR14415068
LD29AL51	1000	32	Warming & High CO2	SRR14415145	SRR14415073	0.19695	0.157895	0.0346253	0.00977401	0.770086	10.226
				SRR14415144	SRR14415072
				SRR14415143	SRR14415071
LD30AL52	1000	32	Warming & High CO2	SRR14415142	SRR14415070	0.149195	0.304	0.0204781	0	1.94632	8.72
				SRR14415141	SRR14415069
				SRR14415140	SRR14415068

## Sheet: Table S3b
Table S3b. Analysis of Deviance Table (Type II tests) for each behavioural attribute tested during behavioural trials between L. dimidiatus and A. leucosternon. Significant values (*) considered with a p<0.05.
Atributes	Proportion of time interacting			Proportion of interactions started by cleaners			Client posing display ratio			Proportion of time spent in tactile stimulation			Number of client jolts per 100s interaction			Mean interaction duration
	Chi2	DF	p	Chi2	DF	p	Chi2	DF	p	Chi2	DF	p	Chi2	DF	p	Chi2	DF	p
CO2	1.4239	1	0.233	20.652	1	<0.001*	0.085	1	0.771	1.561	1	0.212	0.072	1	0.788	3.528	1	0.06
Temperature	2.01	1	0.156	12.088	1	<0.001*	18.566	1	<0.001*	0.387	1	0.534	0.023	1	0.88	11.427	1	0.001*
CO2:Temperature	9.994	1	0.002*	24.02	1	<0.001*	1.743	1	0.187	0.474	1	0.491	4.599	1	0.032*	5.759	1	0.016*

## Sheet: Table S3c
Table S3c. Contrast of the post hoc multiple comparisons based on environmental conditions tested: Control, High CO2, Warming and Warming & High CO2. Significant values (*) considered with a p<0.05.
Contrast	Proportion of time interacting		Proportion of interactions started by cleaners		Client posing display ratio		Proportion of time spent in tactile stimulation		Number of client jolts per 100s interaction		Mean interaction duration
	t	p	t	p	t	p	t	p	t	p	t	p
Warming & High CO2 / Control	-1.665	0.112	-7.156	<0.001*	3.253	0.006*	0.443	0.696	0.297	0.77	-3.718	0.002*
Warming / Control	-3.243	0.010*	-5.958	<0.001*	3.98	0.002*	-0.927	0.696	-1.41	0.3	-4.087	0.002*
High CO2 / Control	-3.023	0.010*	-6.669	<0.001*	1.139	0.268	0.397	0.696	-1.326	0.3	-3.025	0.007*

## Sheet: Table S4
Table S4. Enriched Gene Ontology (GO) terms for the differentially expressed genes shared among conditions of Warming, High CO2 and Warming & High CO2 for L. dimidiatus (N=672).
GO ID	Gene Ontology Name	FDR	P-Value	Nr Test
GO:0043524	negative regulation of neuron apoptotic process	1.00237e-15	5.96698e-18	49
GO:0046982	protein heterodimerization activity	6.37756e-11	6.8502e-13	47
GO:0008022	protein C-terminus binding	6.47635e-10	7.82236e-12	48
GO:0042803	protein homodimerization activity	4.00654e-09	5.23674e-11	75
GO:0007214	gamma-aminobutyric acid signaling pathway	1.42909e-08	2.04667e-10	15
GO:1904315	transmitter-gated ion channel activity involved in regulation of postsynaptic membrane potential	1.52188e-07	2.56689e-09	16
GO:0072659	protein localization to plasma membrane	2.3578e-07	4.0785e-09	51
GO:0001662	behavioral fear response	2.65437e-07	4.63731e-09	21
GO:0021987	cerebral cortex development	4.22561e-07	7.6193e-09	34
GO:0090129	positive regulation of synapse maturation	8.18185e-07	1.56705e-08	11
GO:0051602	response to electrical stimulus	1.95056e-06	4.01308e-08	21
GO:0048488	synaptic vesicle endocytosis	3.03525e-06	6.54253e-08	21
GO:0043274	phospholipase binding	4.88705e-06	1.09201e-07	12
GO:0003729	mRNA binding	4.96477e-06	1.11366e-07	33
GO:0005509	calcium ion binding	5.75456e-06	1.31316e-07	52
GO:0005237	inhibitory extracellular ligand-gated ion channel activity	5.90048e-06	1.35155e-07	9
GO:0042220	response to cocaine	7.21926e-06	1.67853e-07	23
GO:0021510	spinal cord development	8.53397e-06	2.02471e-07	30
GO:0048172	regulation of short-term neuronal synaptic plasticity	9.13219e-06	2.19028e-07	13
GO:0032355	response to estradiol	1.0043e-05	2.42171e-07	35
GO:0022851	GABA-gated chloride ion channel activity	1.05157e-05	2.56292e-07	8
GO:0071902	positive regulation of protein serine/threonine kinase activity	1.25502e-05	3.1075e-07	40
GO:0007274	neuromuscular synaptic transmission	1.83737e-05	4.6921e-07	19
GO:0050811	GABA receptor binding	1.97129e-05	5.08512e-07	10
GO:0006904	vesicle docking involved in exocytosis	3.35921e-05	8.98417e-07	16
GO:0048169	regulation of long-term neuronal synaptic plasticity	3.53367e-05	9.52699e-07	16
GO:1903861	positive regulation of dendrite extension	3.66499e-05	9.94425e-07	12
GO:0030165	PDZ domain binding	3.94135e-05	1.08131e-06	27
GO:0004890	GABA-A receptor activity	3.94135e-05	1.08031e-06	8
GO:0007156	homophilic cell adhesion via plasma membrane adhesion molecules	7.45439e-05	2.16731e-06	21
GO:0008542	visual learning	8.30482e-05	2.45039e-06	19
GO:0000381	regulation of alternative mRNA splicing, via spliceosome	8.42159e-05	2.49574e-06	14
GO:0021766	hippocampus development	8.73875e-05	2.5935e-06	24
GO:0007157	heterophilic cell-cell adhesion via plasma membrane cell adhesion molecules	8.93994e-05	2.66093e-06	13
GO:0014012	peripheral nervous system axon regeneration	0.000102672	3.08255e-06	8
GO:0045433	male courtship behavior, veined wing generated song production	0.000122585	3.74915e-06	6
GO:0051966	regulation of synaptic transmission, glutamatergic	0.000127461	3.92577e-06	19
GO:0043065	positive regulation of apoptotic process	0.00014492	4.52603e-06	61
GO:0035641	locomotory exploration behavior	0.000148227	4.65486e-06	10
GO:0031489	myosin V binding	0.000162204	5.1428e-06	9
GO:1902476	chloride transmembrane transport	0.000180545	5.75545e-06	14
GO:1904646	cellular response to amyloid-beta	0.000186544	5.96277e-06	15
GO:0050998	nitric-oxide synthase binding	0.000188821	6.05185e-06	11
GO:0060478	acrosomal vesicle exocytosis	0.000191459	6.15291e-06	7
GO:0008582	regulation of synaptic assembly at neuromuscular junction	0.000208689	6.75166e-06	16
GO:0051117	ATPase binding	0.000228886	7.46431e-06	20
GO:2000310	regulation of NMDA receptor activity	0.000234749	7.71628e-06	15
GO:0005246	calcium channel regulator activity	0.000268495	8.97609e-06	15
GO:0071277	cellular response to calcium ion	0.000361678	1.23721e-05	19
GO:0051897	positive regulation of protein kinase B signaling	0.000366886	1.25978e-05	21
GO:0060384	innervation	0.000370686	1.27762e-05	12
GO:0060999	positive regulation of dendritic spine development	0.000389936	1.34901e-05	16
GO:0006334	nucleosome assembly	0.000417367	1.45292e-05	11
GO:0051412	response to corticosterone	0.000438725	1.53862e-05	12
GO:1904862	inhibitory synapse assembly	0.000461879	1.63975e-05	10
GO:0045471	response to ethanol	0.000481407	1.71531e-05	33
GO:0051965	positive regulation of synapse assembly	0.000509439	1.82178e-05	20
GO:0045944	positive regulation of transcription by RNA polymerase II	0.000515015	1.84838e-05	77
GO:0005158	insulin receptor binding	0.000529489	1.9049e-05	11
GO:0099641	anterograde axonal protein transport	0.000533618	1.92205e-05	7
GO:0010881	regulation of cardiac muscle contraction by regulation of the release of sequestered calcium ion	0.000597651	2.17332e-05	11
GO:0043537	negative regulation of blood vessel endothelial cell migration	0.00060374	2.20328e-05	12
GO:0051612	negative regulation of serotonin uptake	0.000607312	2.22155e-05	5
GO:0071420	cellular response to histamine	0.000663985	2.47469e-05	7
GO:0016339	calcium-dependent cell-cell adhesion via plasma membrane cell adhesion molecules	0.000685336	2.56609e-05	10
GO:0048266	behavioral response to pain	0.000772469	2.93566e-05	12
GO:0007638	mechanosensory behavior	0.000776492	2.961e-05	10
GO:0006540	glutamate decarboxylation to succinate	0.000776492	2.95808e-05	4
GO:0060080	inhibitory postsynaptic potential	0.000831313	3.17722e-05	10
GO:0019226	transmission of nerve impulse	0.000837726	3.20534e-05	21
GO:0010923	negative regulation of phosphatase activity	0.000854629	3.27739e-05	16
GO:0044325	ion channel binding	0.000947246	3.67752e-05	25
GO:0031954	positive regulation of protein autophosphorylation	0.000958255	3.73265e-05	8
GO:0097091	synaptic vesicle clustering	0.000975451	3.81647e-05	9
GO:0050884	neuromuscular process controlling posture	0.000995749	3.90877e-05	10
GO:0005513	detection of calcium ion	0.00101031	3.97464e-05	7
GO:0007616	long-term memory	0.00107282	4.25297e-05	17
GO:0051021	GDP-dissociation inhibitor binding	0.00111948	4.4476e-05	7
GO:0070050	neuron cellular homeostasis	0.00114103	4.54609e-05	14
GO:0002175	protein localization to paranode region of axon	0.00117394	4.70447e-05	6
GO:0010801	negative regulation of peptidyl-threonine phosphorylation	0.00123249	4.9657e-05	7
GO:0014047	glutamate secretion	0.0012397	5.00543e-05	15
GO:0005544	calcium-dependent phospholipid binding	0.00128374	5.18877e-05	9
GO:0060119	inner ear receptor cell development	0.00135311	5.53973e-05	18
GO:0042493	response to drug	0.0013831	5.69182e-05	41
GO:0090063	positive regulation of microtubule nucleation	0.00153244	6.37249e-05	5
GO:0001786	phosphatidylserine binding	0.00156743	6.5383e-05	12
GO:0014059	regulation of dopamine secretion	0.00163195	6.83557e-05	11
GO:0097112	gamma-aminobutyric acid receptor clustering	0.00168062	7.09017e-05	6
GO:0099583	neurotransmitter receptor activity involved in regulation of postsynaptic cytosolic calcium ion concentration	0.00168062	7.09017e-05	6
GO:0019233	sensory perception of pain	0.00171912	7.28228e-05	24
GO:0003725	double-stranded RNA binding	0.00172583	7.31815e-05	14
GO:0071260	cellular response to mechanical stimulus	0.00174933	7.45552e-05	18
GO:0008179	adenylate cyclase binding	0.00176247	7.54953e-05	8
GO:0045322	unmethylated CpG binding	0.00178361	7.6555e-05	5
GO:0051586	positive regulation of dopamine uptake involved in synaptic transmission	0.00181607	7.84964e-05	4
GO:0004351	glutamate decarboxylase activity	0.00181607	7.84964e-05	4
GO:0045773	positive regulation of axon extension	0.0018546	8.06268e-05	15
GO:0150104	transport across blood-brain barrier	0.00191937	8.37893e-05	15
GO:0008285	negative regulation of cell population proliferation	0.0019364	8.46163e-05	65
GO:0005525	GTP binding	0.00194897	8.52495e-05	25
GO:1902669	positive regulation of axon guidance	0.00196021	8.59102e-05	9
GO:0019896	axonal transport of mitochondrion	0.00201707	8.89244e-05	8
GO:0060041	retina development in camera-type eye	0.0020399	9.00476e-05	33
GO:0071230	cellular response to amino acid stimulus	0.00205772	9.0983e-05	16
GO:0010389	regulation of G2/M transition of mitotic cell cycle	0.00220869	9.89376e-05	21
GO:1990535	neuron projection maintenance	0.00225782	0.000101486	7
GO:0035612	AP-2 adaptor complex binding	0.00225782	0.000101486	7
GO:0070509	calcium ion import	0.00231298	0.000104764	16
GO:0071359	cellular response to dsRNA	0.00265516	0.000121751	8
GO:0051721	protein phosphatase 2A binding	0.00267618	0.000122946	11
GO:0032228	regulation of synaptic transmission, GABAergic	0.00274066	0.000126381	13
GO:0071205	protein localization to juxtaparanode region of axon	0.00284301	0.000131223	6
GO:0097498	endothelial tube lumen extension	0.00288497	0.000133409	4
GO:0019449	L-cysteine catabolic process to hypotaurine	0.00296465	0.000137989	3
GO:0004782	sulfinoalanine decarboxylase activity	0.00296465	0.000137989	3
GO:0019212	phosphatase inhibitor activity	0.00303054	0.000141579	8
GO:0048306	calcium-dependent protein binding	0.0030434	0.00014262	16
GO:0045821	positive regulation of glycolytic process	0.00311047	0.000145984	9
GO:0046889	positive regulation of lipid biosynthetic process	0.00323134	0.000152493	16
GO:0061000	negative regulation of dendritic spine development	0.00328902	0.000155499	9
GO:0018991	oviposition	0.00332664	0.000158006	11
GO:0086007	voltage-gated calcium channel activity involved in cardiac muscle cell action potential	0.00344734	0.000164471	6
GO:0048679	regulation of axon regeneration	0.00352343	0.000168557	14
GO:0071393	cellular response to progesterone stimulus	0.00360031	0.000173011	5
GO:0001540	amyloid-beta binding	0.00374389	0.000180395	15
GO:2001224	positive regulation of neuron migration	0.00386433	0.000187199	9
GO:0048569	post-embryonic animal organ development	0.00392291	0.000190713	30
GO:0032148	activation of protein kinase B activity	0.00392291	0.000190637	7
GO:0060292	long-term synaptic depression	0.00410472	0.000200615	12
GO:0051489	regulation of filopodium assembly	0.00415929	0.000203641	17
GO:0005516	calmodulin binding	0.00417615	0.000204646	27
GO:0001666	response to hypoxia	0.00437833	0.000215309	42
GO:0050885	neuromuscular process controlling balance	0.00439094	0.000216308	17
GO:0019452	L-cysteine catabolic process to taurine	0.00439387	0.00021814	3
GO:0042412	taurine biosynthetic process	0.00439387	0.00021814	3
GO:0018352	protein-pyridoxal-5-phosphate linkage	0.00439387	0.00021814	3
GO:0051915	induction of synaptic plasticity by chemical substance	0.00439387	0.00021814	3
GO:0002709	regulation of T cell mediated immunity	0.00444156	0.000221101	11
GO:0030007	cellular potassium ion homeostasis	0.00451775	0.000225283	7
GO:0007585	respiratory gaseous exchange by respiratory system	0.0045295	0.000226316	14
GO:0006406	mRNA export from nucleus	0.00461749	0.000231651	11
GO:0006260	DNA replication	0.00474348	0.000238381	23
GO:0030971	receptor tyrosine kinase binding	0.00482216	0.000243167	14
GO:0060024	rhythmic synaptic transmission	0.00484275	0.000244414	7
GO:0050731	positive regulation of peptidyl-tyrosine phosphorylation	0.00496514	0.000251234	22
GO:0051219	phosphoprotein binding	0.0049894	0.000253323	15
GO:0099502	calcium-dependent activation of synaptic vesicle fusion	0.00513486	0.000261372	4
GO:0060992	response to fungicide	0.00518524	0.000264832	7
GO:1902065	response to L-glutamate	0.00518524	0.000264832	7
GO:0001671	ATPase activator activity	0.00518524	0.000264832	7
GO:1901998	toxin transport	0.00520711	0.000266847	9
GO:0016595	glutamate binding	0.00520711	0.000266616	8
GO:0070182	DNA polymerase binding	0.00539296	0.000277069	6
GO:0097120	receptor localization to synapse	0.0054649	0.000282179	17
GO:0086012	membrane depolarization during cardiac muscle cell action potential	0.0054948	0.00028396	10
GO:1900034	regulation of cellular response to heat	0.00575572	0.000298934	9
GO:0040018	positive regulation of multicellular organism growth	0.00601642	0.000314291	13
GO:0030010	establishment of cell polarity	0.00602685	0.000315772	27
GO:0098974	postsynaptic actin cytoskeleton organization	0.00602685	0.000316135	9
GO:0045213	neurotransmitter receptor metabolic process	0.00606228	0.000318779	4
GO:0032222	regulation of synaptic transmission, cholinergic	0.00613691	0.000324291	8
GO:0022010	central nervous system myelination	0.00613691	0.000324291	8
GO:0010848	regulation of chromatin disassembly	0.00613691	0.000323297	3
GO:0031997	N-terminal myristoylation domain binding	0.00613691	0.000323297	3
GO:2000010	positive regulation of protein localization to cell surface	0.00673687	0.000360644	7
GO:0031267	small GTPase binding	0.00678377	0.000364033	29
GO:0060052	neurofilament cytoskeleton organization	0.00686865	0.00036918	6
GO:1905606	regulation of presynapse assembly	0.00691618	0.000372033	12
GO:0006290	pyrimidine dimer repair	0.00713415	0.000384681	4
GO:0060316	positive regulation of ryanodine-sensitive calcium-release channel activity	0.00713415	0.000384681	4
GO:0008093	cytoskeletal anchor activity	0.00724792	0.000391754	8
GO:0061001	regulation of dendritic spine morphogenesis	0.00728805	0.000394237	14
GO:2000650	negative regulation of sodium ion transmembrane transporter activity	0.0074633	0.000404683	6
GO:0061178	regulation of insulin secretion involved in cellular response to glucose stimulus	0.00749701	0.00040777	17
GO:1903539	protein localization to postsynaptic membrane	0.00749701	0.00040757	14
GO:0007026	negative regulation of microtubule depolymerization	0.00767036	0.000418558	10
GO:0007628	adult walking behavior	0.00771424	0.000421285	14
GO:0050999	regulation of nitric-oxide synthase activity	0.00792771	0.000437388	9
GO:0051972	regulation of telomerase activity	0.00792771	0.000437388	9
GO:0043539	protein serine/threonine kinase activator activity	0.00800078	0.000442757	8
GO:0003727	single-stranded RNA binding	0.00811819	0.000451049	13
GO:0050883	musculoskeletal movement, spinal reflex action	0.00826231	0.00045977	4
GO:0099560	synaptic membrane adhesion	0.00866074	0.000487545	11
GO:0060124	positive regulation of growth hormone secretion	0.00871628	0.000491438	5
GO:0072584	caveolin-mediated endocytosis	0.00871628	0.000491438	5
GO:0003924	GTPase activity	0.00877931	0.000497249	20
GO:0031402	sodium ion binding	0.00909388	0.00051742	7
GO:0005524	ATP binding	0.00915334	0.000521987	60
GO:0034504	protein localization to nucleus	0.00921597	0.000525957	28
GO:0030913	paranodal junction assembly	0.00921991	0.000527375	6
GO:0010446	response to alkaline pH	0.00921991	0.000527375	6
GO:0086004	regulation of cardiac muscle cell contraction	0.00923747	0.000528778	14
GO:0030235	nitric-oxide synthase regulator activity	0.00957421	0.000550531	5
GO:0006687	glycosphingolipid metabolic process	0.00981292	0.000565528	9
GO:0048732	gland development	0.00990603	0.000571321	57
GO:0046326	positive regulation of glucose import	0.0099777	0.000576315	10
GO:0050775	positive regulation of dendrite morphogenesis	0.0100604	0.000581525	14
GO:0099151	regulation of postsynaptic density assembly	0.0102379	0.000594146	8
GO:0008211	glucocorticoid metabolic process	0.0102379	0.000593557	7
GO:0017124	SH3 domain binding	0.0102877	0.000598212	16
GO:0099566	regulation of postsynaptic cytosolic calcium ion concentration	0.0108082	0.000634822	7
GO:0099642	retrograde axonal protein transport	0.0108822	0.000640297	4
GO:0050919	negative chemotaxis	0.0110786	0.000653763	12
GO:0048156	tau protein binding	0.0111227	0.000657545	10
GO:0005159	insulin-like growth factor receptor binding	0.0114006	0.000677189	6
GO:0051131	chaperone-mediated protein complex assembly	0.0114992	0.000684533	5
GO:0000245	spliceosomal complex assembly	0.0115468	0.00068886	9
GO:0008200	ion channel inhibitor activity	0.0115468	0.00068886	9
GO:0090102	cochlea development	0.0116997	0.000700509	14
GO:0035864	response to potassium ion	0.0117143	0.000703405	8
GO:0046628	positive regulation of insulin receptor signaling pathway	0.0120341	0.000724165	7
GO:1900122	positive regulation of receptor binding	0.0121683	0.000733816	6
GO:0048790	maintenance of presynaptic active zone structure	0.0121683	0.000733816	6
GO:0034629	cellular protein-containing complex localization	0.0122979	0.000743221	8
GO:2000279	negative regulation of DNA biosynthetic process	0.0122979	0.000743221	8
GO:0031157	regulation of aggregate size involved in sorocarp development	0.0123453	0.000747148	4
GO:0008332	low voltage-gated calcium channel activity	0.0123453	0.000747148	4
GO:0035255	ionotropic glutamate receptor binding	0.0125204	0.000758287	9
GO:0030247	polysaccharide binding	0.012531	0.000760012	5
GO:0099507	ligand-gated ion channel activity involved in regulation of presynaptic membrane potential	0.012531	0.000760012	5
GO:0043009	chordate embryonic development	0.0125855	0.000763947	72
GO:0099630	postsynaptic neurotransmitter receptor cycle	0.0125855	0.000766031	2
GO:1902213	positive regulation of prolactin signaling pathway	0.0125855	0.000766031	2
GO:0048477	oogenesis	0.0128783	0.000786633	34
GO:0032728	positive regulation of interferon-beta production	0.012972	0.000794032	6
GO:0000165	MAPK cascade	0.0129949	0.000796559	66
GO:0010858	calcium-dependent protein kinase regulator activity	0.0132686	0.000816766	3
GO:0008017	microtubule binding	0.0133414	0.000821823	25
GO:0043312	neutrophil degranulation	0.0134058	0.000826946	26
GO:0051893	regulation of focal adhesion assembly	0.0134521	0.000830966	15
GO:0030517	negative regulation of axon extension	0.0136648	0.000846307	11
GO:0048670	regulation of collateral sprouting	0.0136648	0.000848453	10
GO:0042169	SH2 domain binding	0.0136648	0.000848453	10
GO:0099626	voltage-gated calcium channel activity involved in regulation of presynaptic cytosolic calcium levels	0.0137551	0.000857991	6
GO:0009449	gamma-aminobutyric acid biosynthetic process	0.0138263	0.000866004	4
GO:0005519	cytoskeletal regulatory protein binding	0.0138263	0.000866004	4
GO:0050830	defense response to Gram-positive bacterium	0.0144608	0.000911987	11
GO:0043548	phosphatidylinositol 3-kinase binding	0.0145898	0.000921384	10
GO:0005234	extracellularly glutamate-gated ion channel activity	0.0146505	0.000925845	6
GO:0051259	protein complex oligomerization	0.0148412	0.00094046	24
GO:0044706	multi-multicellular organism process	0.0148557	0.000942019	32
GO:0003713	transcription coactivator activity	0.014907	0.000946559	27
GO:0046676	negative regulation of insulin secretion	0.0150613	0.000958956	12
GO:0003697	single-stranded DNA binding	0.0150613	0.000958956	12
GO:0016241	regulation of macroautophagy	0.015183	0.000967356	16
GO:0007158	neuron cell-cell adhesion	0.0155862	0.000997753	6
GO:0004971	AMPA glutamate receptor activity	0.0155862	0.000997579	4
GO:0014051	gamma-aminobutyric acid secretion	0.0159407	0.00102185	8
GO:0006309	apoptotic DNA fragmentation	0.0159407	0.00102388	5
GO:1901844	regulation of cell communication by electrical coupling involved in cardiac conduction	0.0159407	0.00102388	5
GO:0018125	peptidyl-cysteine methylation	0.0162684	0.00104914	3
GO:0061670	evoked neurotransmitter secretion	0.0162684	0.00104914	3
GO:1903235	positive regulation of calcium ion-dependent exocytosis of neurotransmitter	0.0162684	0.00104914	3
GO:0099171	presynaptic modulation of chemical synaptic transmission	0.0163079	0.0010531	7
GO:0002119	nematode larval development	0.0164382	0.00106293	19
GO:0099527	postsynapse to nucleus signaling pathway	0.0165522	0.00107387	6
GO:0007422	peripheral nervous system development	0.0167348	0.00108644	19
GO:0048015	phosphatidylinositol-mediated signaling	0.0170944	0.00111421	22
GO:0042059	negative regulation of epidermal growth factor receptor signaling pathway	0.0172477	0.00112644	10
GO:0035591	signaling adaptor activity	0.0173527	0.00113479	11
GO:0098973	structural constituent of postsynaptic actin cytoskeleton	0.0174604	0.00114259	4
GO:0016032	viral process	0.0174705	0.001144	44
GO:0051151	negative regulation of smooth muscle cell differentiation	0.0175904	0.00115437	6
GO:2000311	regulation of AMPA receptor activity	0.0180335	0.00118553	7
GO:0070593	dendrite self-avoidance	0.018779	0.00123941	6
GO:0000122	negative regulation of transcription by RNA polymerase II	0.0187964	0.00124136	59
GO:0010812	negative regulation of cell-substrate adhesion	0.0189878	0.00125638	14
GO:0090030	regulation of steroid hormone biosynthetic process	0.0189878	0.00125646	7
GO:0032328	alanine transport	0.0195827	0.00130174	4
GO:0098659	inorganic cation import across plasma membrane	0.0196882	0.0013096	13
GO:0001754	eye photoreceptor cell differentiation	0.0197837	0.00131687	23
GO:0099526	presynapse to nucleus signaling pathway	0.0197837	0.00131937	3
GO:0019911	structural constituent of myelin sheath	0.0197837	0.00131937	3
GO:0008063	Toll signaling pathway	0.0198997	0.00133067	7
GO:0017080	sodium channel regulator activity	0.0198997	0.00133067	7
GO:0030170	pyridoxal phosphate binding	0.0198997	0.00132915	6
GO:0045954	positive regulation of natural killer cell mediated cytotoxicity	0.0201428	0.00135027	5
GO:1990504	dense core granule exocytosis	0.0201428	0.00135027	5
GO:0008144	drug binding	0.0206708	0.00138923	13
GO:0072359	circulatory system development	0.021538	0.00145588	99
GO:0048568	embryonic organ development	0.0216168	0.00146306	57
GO:0044389	ubiquitin-like protein ligase binding	0.0216168	0.00146284	28
GO:0033135	regulation of peptidyl-serine phosphorylation	0.0216722	0.00147256	17
GO:0048713	regulation of oligodendrocyte differentiation	0.0216722	0.00147471	10
GO:0030948	negative regulation of vascular endothelial growth factor receptor signaling pathway	0.0216722	0.0014744	5
GO:0045647	negative regulation of erythrocyte differentiation	0.0216722	0.0014744	5
GO:0090273	regulation of somatostatin secretion	0.0216722	0.00147575	4
GO:0030742	GTP-dependent protein binding	0.0217827	0.00148933	7
GO:0002165	instar larval or pupal development	0.02184	0.00149419	23
GO:1901956	positive regulation of retrograde dense core granule transport	0.0220158	0.00151571	2
GO:1902340	negative regulation of chromosome condensation	0.0220158	0.00151571	2
GO:0070178	D-serine metabolic process	0.0220158	0.00151571	2
GO:0030527	structural constituent of chromatin	0.0220158	0.00151571	2
GO:1990430	extracellular matrix protein binding	0.0220158	0.00151571	2
GO:0016731	oxidoreductase activity, acting on iron-sulfur proteins as donors, NAD or NADP as acceptor	0.0220158	0.00151571	2
GO:0017069	snRNA binding	0.0220864	0.00152343	6
GO:0006342	chromatin silencing	0.0221811	0.00153092	10
GO:0032392	DNA geometric change	0.0223479	0.00154436	9
GO:2000177	regulation of neural precursor cell proliferation	0.0225403	0.00155966	19
GO:0007194	negative regulation of adenylate cyclase activity	0.0231925	0.00160673	5
GO:0035524	proline transmembrane transport	0.0233625	0.00162959	3
GO:0030466	silent mating-type cassette heterochromatin assembly	0.0233625	0.00162959	3
GO:2000819	regulation of nucleotide-excision repair	0.0233625	0.00162959	3
GO:0030047	actin modification	0.0233625	0.00162959	3
GO:0010511	regulation of phosphatidylinositol biosynthetic process	0.0233625	0.00162959	3
GO:0005298	proline:sodium symporter activity	0.0233625	0.00162959	3
GO:0086080	protein binding involved in heterotypic cell-cell adhesion	0.0233625	0.00162959	3
GO:0031281	positive regulation of cyclase activity	0.0237734	0.00166235	7
GO:0042698	ovulation cycle	0.0237909	0.00166563	16
GO:0046534	positive regulation of photoreceptor cell differentiation	0.0237909	0.00166532	4
GO:0006417	regulation of translation	0.0239595	0.00168082	29
GO:0035220	wing disc development	0.0240991	0.00169344	19
GO:0032465	regulation of cytokinesis	0.0241667	0.00170028	13
GO:0030695	GTPase regulator activity	0.0242112	0.00170446	28
GO:0043388	positive regulation of DNA binding	0.0243527	0.00171547	11
GO:0042060	wound healing	0.0246258	0.00173683	44
GO:0050865	regulation of cell activation	0.0247126	0.00175011	42
GO:0043473	pigmentation	0.0247848	0.0017566	18
GO:0098815	modulation of excitatory postsynaptic potential	0.024845	0.00176193	12
GO:0010976	positive regulation of neuron projection development	0.0254498	0.00181032	28
GO:0001919	regulation of receptor recycling	0.0259063	0.00185061	7
GO:0017075	syntaxin-1 binding	0.0259063	0.00185061	7
GO:0000082	G1/S transition of mitotic cell cycle	0.0260621	0.00186731	24
GO:0045931	positive regulation of mitotic cell cycle	0.0260906	0.00187166	18
GO:0002322	B cell proliferation involved in immune response	0.0260906	0.00187115	4
GO:0031056	regulation of histone modification	0.0268074	0.0019277	21
GO:0098761	cellular response to interleukin-7	0.0273465	0.00197604	6
GO:1903896	positive regulation of IRE1-mediated unfolded protein response	0.0273465	0.0019818	3
GO:1902817	negative regulation of protein localization to microtubule	0.0273465	0.0019818	3
GO:1905323	telomerase holoenzyme complex assembly	0.0273465	0.0019818	3
GO:0044381	glucose import in response to insulin stimulus	0.0273465	0.0019818	3
GO:0015193	L-proline transmembrane transporter activity	0.0273465	0.0019818	3
GO:0016573	histone acetylation	0.027917	0.00203037	19
GO:0044183	protein folding chaperone	0.0281871	0.00205609	5
GO:1903998	regulation of eating behavior	0.0286156	0.00209105	8
GO:0032516	positive regulation of phosphoprotein phosphatase activity	0.028736	0.00210357	6
GO:0032024	positive regulation of insulin secretion	0.0288639	0.00211418	15
GO:0035176	social behavior	0.0293483	0.00215346	11
GO:0021955	central nervous system neuron axonogenesis	0.0293483	0.00215346	11
GO:1903715	regulation of aerobic respiration	0.029451	0.00216351	7
GO:0035194	post-transcriptional gene silencing by RNA	0.029841	0.00219695	14
GO:0007286	spermatid development	0.0299946	0.00220994	18
GO:0010807	regulation of synaptic vesicle priming	0.0301031	0.00222442	5
GO:0061669	spontaneous neurotransmitter secretion	0.0301031	0.00222442	5
GO:0016338	calcium-independent cell-cell adhesion via plasma membrane cell-adhesion molecules	0.0301031	0.00222442	5
GO:0015643	toxic substance binding	0.0301031	0.00222442	5
GO:0048593	camera-type eye morphogenesis	0.0302068	0.0022373	25
GO:0007270	neuron-neuron synaptic transmission	0.0302068	0.00223721	6
GO:0035335	peptidyl-tyrosine dephosphorylation	0.0310216	0.00230167	9
GO:0022407	regulation of cell-cell adhesion	0.0313716	0.00233216	40
GO:0035585	calcium-mediated signaling using extracellular calcium source	0.0313716	0.0023344	4
GO:0071418	cellular response to amine stimulus	0.0313716	0.0023344	4
GO:0035091	phosphatidylinositol binding	0.031674	0.00235963	28
GO:0070875	positive regulation of glycogen metabolic process	0.031717	0.00237715	6
GO:1905174	regulation of vascular associated smooth muscle cell dedifferentiation	0.031717	0.00237788	3
GO:1903744	positive regulation of anterograde synaptic vesicle transport	0.031717	0.00237788	3
GO:0005989	lactose biosynthetic process	0.031717	0.00237788	3
GO:0033693	neurofilament bundle assembly	0.031717	0.00237788	3
GO:0099184	structural constituent of postsynaptic intermediate filament cytoskeleton	0.031717	0.00237788	3
GO:0045162	clustering of voltage-gated sodium channels	0.0319909	0.00240256	5
GO:0046579	positive regulation of Ras protein signal transduction	0.0323549	0.00243714	12
GO:0000962	positive regulation of mitochondrial RNA catabolic process	0.033013	0.00249926	2
GO:1903660	negative regulation of complement-dependent cytotoxicity	0.033013	0.00249926	2
GO:1900170	negative regulation of glucocorticoid mediated signaling pathway	0.033013	0.00249926	2
GO:0033222	xylose binding	0.033013	0.00249926	2
GO:1902514	regulation of calcium ion transmembrane transport via high voltage-gated calcium channel	0.0332584	0.00252357	6
GO:0070064	proline-rich region binding	0.0332584	0.00252357	6
GO:0070851	growth factor receptor binding	0.03374	0.00256303	13
GO:0006997	nucleus organization	0.0338215	0.00257068	16
GO:0044406	adhesion of symbiont to host	0.0340789	0.00259318	4
GO:1990048	anterograde neuronal dense core vesicle transport	0.0340789	0.00259318	4
GO:0055119	relaxation of cardiac muscle	0.0341045	0.0025966	8
GO:2001056	positive regulation of cysteine-type endopeptidase activity	0.0341051	0.00259812	18
GO:0099149	regulation of postsynaptic neurotransmitter receptor internalization	0.0350177	0.00267666	6
GO:0042177	negative regulation of protein catabolic process	0.0365403	0.0028057	16
GO:0030324	lung development	0.0365687	0.00282523	25
GO:0070571	negative regulation of neuron projection regeneration	0.0365687	0.00282368	8
GO:0048571	long-day photoperiodism	0.0365687	0.00281959	3
GO:0003384	apical constriction involved in gastrulation	0.0365687	0.00281959	3
GO:0008503	benzodiazepine receptor activity	0.0365687	0.00281959	3
GO:0008499	UDP-galactose:beta-N-acetylglucosamine beta-1,3-galactosyltransferase activity	0.0365687	0.00281959	3
GO:0033550	MAP kinase tyrosine phosphatase activity	0.0365687	0.00281959	3
GO:0090151	establishment of protein localization to mitochondrial membrane	0.0366954	0.00283661	6
GO:1903935	response to sodium arsenite	0.0371194	0.00287098	4
GO:0071548	response to dexamethasone	0.0372953	0.0028862	12
GO:0050850	positive regulation of calcium-mediated signaling	0.0375883	0.00291049	7
GO:0007605	sensory perception of sound	0.0376312	0.00291544	26
GO:0044070	regulation of anion transport	0.0379836	0.00294601	17
GO:0045807	positive regulation of endocytosis	0.038137	0.00295956	20
GO:0001976	nervous system process involved in regulation of systemic arterial blood pressure	0.03864	0.00300359	6
GO:0008277	regulation of G protein-coupled receptor signaling pathway	0.0387201	0.00301316	20
GO:0006119	oxidative phosphorylation	0.038805	0.00302144	11
GO:0007584	response to nutrient	0.0396256	0.00309217	26
GO:0016197	endosomal transport	0.040292	0.00314591	23
GO:2000574	regulation of microtubule motor activity	0.0405135	0.00316845	4
GO:0060315	negative regulation of ryanodine-sensitive calcium-release channel activity	0.0405135	0.00316845	4
GO:0044539	long-chain fatty acid import into cell	0.0405438	0.00317781	6
GO:0035855	megakaryocyte development	0.0405438	0.00317781	6
GO:0048661	positive regulation of smooth muscle cell proliferation	0.0406479	0.00319141	16
GO:0045840	positive regulation of mitotic nuclear division	0.0407004	0.00319887	7
GO:0051784	negative regulation of nuclear division	0.0407974	0.00321177	9
GO:0030166	proteoglycan biosynthetic process	0.0407974	0.00321177	9
GO:0051082	unfolded protein binding	0.0407974	0.00321177	9
GO:2001237	negative regulation of extrinsic apoptotic signaling pathway	0.041031	0.0032337	13
GO:0086009	membrane repolarization	0.041775	0.00330144	11
GO:1904695	positive regulation of vascular associated smooth muscle contraction	0.041775	0.00330855	3
GO:0002837	regulation of immune response to tumor cell	0.041775	0.00330855	3
GO:0021590	cerebellum maturation	0.041775	0.00330855	3
GO:0021750	vestibular nucleus development	0.041775	0.00330855	3
GO:0010856	adenylate cyclase activator activity	0.041775	0.00330855	3
GO:0045648	positive regulation of erythrocyte differentiation	0.0419026	0.00332408	8
GO:0046580	negative regulation of Ras protein signal transduction	0.0425347	0.0033834	10
GO:0009931	calcium-dependent protein serine/threonine kinase activity	0.0432781	0.00345187	5
GO:0071222	cellular response to lipopolysaccharide	0.0433634	0.00346054	19
GO:0099562	maintenance of postsynaptic density structure	0.0436149	0.00348625	4
GO:0015277	kainate selective glutamate receptor activity	0.0436149	0.00348625	4
GO:0004521	endoribonuclease activity	0.0443245	0.00354871	6
GO:0086091	regulation of heart rate by cardiac conduction	0.0449513	0.00360472	10
GO:1902600	proton transmembrane transport	0.0457863	0.00368352	12
GO:1900271	regulation of long-term synaptic potentiation	0.045808	0.00370677	11
GO:0098989	NMDA selective glutamate receptor signaling pathway	0.045808	0.00369574	5
GO:0002270	plasmacytoid dendritic cell activation	0.045808	0.00370899	2
GO:0032072	regulation of restriction endodeoxyribonuclease activity	0.045808	0.00370899	2
GO:0050831	male-specific defense response to bacterium	0.045808	0.00370899	2
GO:0031509	subtelomeric heterochromatin assembly	0.045808	0.00370899	2
GO:0000402	crossed form four-way junction DNA binding	0.045808	0.00370899	2
GO:0000401	open form four-way junction DNA binding	0.045808	0.00370899	2
GO:0045130	keratan sulfotransferase activity	0.045808	0.00370899	2
GO:0001676	long-chain fatty acid metabolic process	0.0458797	0.0037196	10
GO:0030071	regulation of mitotic metaphase/anaphase transition	0.0460996	0.00374253	8
GO:0038128	ERBB2 signaling pathway	0.0461036	0.00374577	6
GO:0046661	male sex differentiation	0.0462356	0.00376155	22
GO:0046470	phosphatidylcholine metabolic process	0.0469178	0.00382766	9
GO:0050882	voluntary musculoskeletal movement	0.0469178	0.00382503	4
GO:2000573	positive regulation of DNA biosynthetic process	0.0469535	0.00383736	10
GO:1902229	regulation of intrinsic apoptotic signaling pathway in response to DNA damage	0.0469535	0.00384055	7
GO:0003100	regulation of systemic arterial blood pressure by endothelin	0.0469535	0.00384629	3
GO:0015820	leucine transport	0.0469535	0.00384629	3
GO:0033142	progesterone receptor binding	0.0469535	0.00384629	3
GO:0098900	regulation of action potential	0.0477162	0.00391289	15
GO:0007635	chemosensory behavior	0.0479376	0.0039437	13
GO:0030500	regulation of bone mineralization	0.0479376	0.0039437	13
GO:0022029	telencephalon cell migration	0.0479376	0.0039437	13
GO:0051349	positive regulation of lyase activity	0.0479376	0.00395083	6
GO:1901841	regulation of high voltage-gated calcium channel activity	0.0479376	0.00395172	5
GO:0036376	sodium ion export across plasma membrane	0.0479376	0.00395172	5
GO:0001938	positive regulation of endothelial cell proliferation	0.0482981	0.0039856	12
GO:0035315	hair cell differentiation	0.0495411	0.00409459	16
GO:0006457	protein folding	0.0495627	0.00410065	14

## Sheet: Table S5
Table S5. Enriched Gene Ontology (GO) terms for the differentially expressed genes shared among conditions of Warming, High CO2 and Warming & High CO2 for A. leucosternon (N=30).
GO ID	Gene Ontology Name	FDR	P-Value	Nr Test
GO:0065007	biological regulation	0.0361965	3.10477e-06	26
GO:0050794	regulation of cellular process	0.0361965	4.68685e-06	25
GO:0050930	induction of positive chemotaxis	0.0361965	3.69301e-06	3
GO:0070887	cellular response to chemical stimulus	0.0377296	6.51381e-06	18
GO:0050789	regulation of biological process	0.0474275	1.11116e-05	25
GO:2001233	regulation of apoptotic signaling pathway	0.0474275	1.22821e-05	7

## Sheet: Table S6a
Table S6a. Specific Enriched Gene Ontology (GO) terms expressed for L. dimidiatus during the Warming condition
Seqme	GO ID	Gene Ontology name	FDR	P.Value	Nr.Test	baseMean_FB	log2FoldChange_FB	padj_FB	baseMean_MB	log2FoldChange_MB	padj_MB	baseMean_HB	log2FoldChange_HB	padj_HB	Gene symbol	name
TRINITY_DN17762_c0_g1	GO:0000122	negative regulation of transcription by R polymerase II	9.81e-20	6.56e-22	229	386.773	0.483142	0.00173125	470.368	0.622355	0.0297198	353.844	0.599031	0.0109322	DNJB1	BOVINDJ homolog subfamily B member 1 OS
TRINITY_DN10203_c0_g1	GO:0000122	negative regulation of transcription by R polymerase II	9.81e-20	6.56e-22	229	36.8343	-0.647412	0.0418993	57.6834	-0.898333	0.00630921	46.8958	-0.987785	0.00634239	NSD2	HUMANHistone-lysine N-methyltransferase NSD2 OS
TRINITY_DN11986_c0_g1	GO:0000122	negative regulation of transcription by R polymerase II	9.81e-20	6.56e-22	229	60.2757	-0.511233	0.0220954	82.1409	-0.595618	0.00146455	79.0779	-0.621297	0.0497492	ZN358	HUMANZinc finger protein 358 OS
TRINITY_DN913_c2_g1	GO:0000122	negative regulation of transcription by R polymerase II	9.81e-20	6.56e-22	229	175.975	-0.9431	0.00122023	265.803	-0.837618	0.0127814	231.574	-0.706465	0.0281575	ZN214	HUMANZinc finger protein 214 OS
TRINITY_DN9443_c1_g1	GO:0000122	negative regulation of transcription by R polymerase II	9.81e-20	6.56e-22	229	143.615	-0.515239	0.00898844	185.506	-0.485364	0.0229113	237.552	-0.681826	0.0234557	ZN260	RATZinc finger protein 260 OS
TRINITY_DN997_c0_g1	GO:0000122	negative regulation of transcription by R polymerase II	9.81e-20	6.56e-22	229	227.85	-0.828957	4.57e-05	264.224	-0.526444	0.00419801	236.304	-0.514529	0.0442966	DMAP1	HUMAND methyltransferase 1-associated protein 1 OS
TRINITY_DN1151_c0_g2	GO:0000122	negative regulation of transcription by R polymerase II	9.81e-20	6.56e-22	229	386.558	0.417708	0.00266706	427.074	0.369621	0.000953193	218.968	0.142951	0.679014	ATN1	RATAtrophin-1 OS
TRINITY_DN11701_c0_g1	GO:0000122	negative regulation of transcription by R polymerase II	9.81e-20	6.56e-22	229	184.209	-0.413791	0.0471883	251.885	-0.338689	0.00608416	272.726	-0.190987	0.714515	LYAR	RATCell growth-regulating nucleolar protein OS
TRINITY_DN11900_c0_g1	GO:0000122	negative regulation of transcription by R polymerase II	9.81e-20	6.56e-22	229	498.036	-0.353231	0.013759	664.556	-0.467602	0.0200021	621.306	-0.239491	0.304005	MP2K2	CYPCADual specificity mitogen-activated protein kise kise 2 OS
TRINITY_DN1399_c2_g3	GO:0000122	negative regulation of transcription by R polymerase II	9.81e-20	6.56e-22	229	154.806	-0.516798	0.00559149	255.989	-0.376566	0.0478488	334.845	-0.232588	0.492985	GABPA	HUMANGA-binding protein alpha chain OS
TRINITY_DN1888_c6_g1	GO:0000122	negative regulation of transcription by R polymerase II	9.81e-20	6.56e-22	229	92.0878	1.07637	0.00294261	120.387	0.762368	0.0326362	51.438	0.402933	0.668598	HDAC5	MOUSEHistone deacetylase 5 OS
TRINITY_DN22766_c0_g1	GO:0000122	negative regulation of transcription by R polymerase II	9.81e-20	6.56e-22	229	283.388	0.499536	0.000112054	297.068	0.380224	0.0438711	630.498	0.357654	0.29316	NF2L2	BOVINNuclear factor erythroid 2-related factor 2 OS
TRINITY_DN2439_c1_g2	GO:0000122	negative regulation of transcription by R polymerase II	9.81e-20	6.56e-22	229	108.718	0.98171	0.000439647	89.4908	0.65663	0.00443585	50.4744	0.314064	0.783922	FGF14	RATFibroblast growth factor 14 OS
TRINITY_DN278_c0_g1	GO:0000122	negative regulation of transcription by R polymerase II	9.81e-20	6.56e-22	229	172.665	0.465872	0.0299512	308.984	0.443811	0.0359719	225.726	0.100856	0.872538	CPEB2	MOUSECytoplasmic polyadenylation element-binding protein 2 OS
TRINITY_DN28847_c0_g1	GO:0000122	negative regulation of transcription by R polymerase II	9.81e-20	6.56e-22	229	71.6795	-0.748012	0.00257614	94.181	-0.627968	0.00188653	75.8416	-0.228854	0.687185	ANM6	DANREProtein arginine N-methyltransferase 6 OS
TRINITY_DN430_c0_g4	GO:0000122	negative regulation of transcription by R polymerase II	9.81e-20	6.56e-22	229	186.177	0.546597	0.013235	188.483	0.503986	0.0126248	153.246	0.135245	0.83094	CCND1	DANREG1/S-specific cyclin-D1 OS
TRINITY_DN4433_c0_g2	GO:0000122	negative regulation of transcription by R polymerase II	9.81e-20	6.56e-22	229	48.0675	0.954451	0.00102983	79.0292	0.742497	0.0201306	55.8032	0.305473	0.697602	DUS26	HUMANDual specificity protein phosphatase 26 OS
TRINITY_DN484_c0_g1	GO:0000122	negative regulation of transcription by R polymerase II	9.81e-20	6.56e-22	229	163.2	0.580495	0.0016316	190.099	0.392423	0.0402479	49.082	0.572579	0.332061	ZN608	MOUSEZinc finger protein 608 OS
TRINITY_DN5017_c0_g1	GO:0000122	negative regulation of transcription by R polymerase II	9.81e-20	6.56e-22	229	103.4	0.878697	0.00329572	85.6787	0.698457	0.00236364	28.9665	1.02338	0.210557	SEM4B	MOUSESemaphorin-4B OS
TRINITY_DN53990_c0_g1	GO:0000122	negative regulation of transcription by R polymerase II	9.81e-20	6.56e-22	229	28.3809	1.42956	0.00103434	28.6538	0.852269	0.043871	29.0465	0.241057	0.817211	DIDO1	HUMANDeath-inducer obliterator 1 OS
TRINITY_DN5932_c0_g1	GO:0000122	negative regulation of transcription by R polymerase II	9.81e-20	6.56e-22	229	1595.23	-0.836732	0.0004148	2050.35	-0.394245	0.0141669	2629.3	-0.151618	0.658852	ID1	HUMAND-binding protein inhibitor ID-1 OS
TRINITY_DN63841_c0_g4	GO:0000122	negative regulation of transcription by R polymerase II	9.81e-20	6.56e-22	229	103.453	-1.0673	0.0174254	169.791	-0.728283	0.0289491	91.3022	-0.0340657	0.981026	HEY1	DANREHairy/enhancer-of-split related with YRPW motif protein 1 OS
TRINITY_DN142_c0_g2	GO:0000122	negative regulation of transcription by R polymerase II	9.81e-20	6.56e-22	229	206.327	0.683248	4.63e-06	237.08	0.407405	0.123591	143.389	0.670245	0.00588949	HDAC4	CHICKHistone deacetylase 4 OS
TRINITY_DN1338_c0_g2	GO:0000122	negative regulation of transcription by R polymerase II	9.81e-20	6.56e-22	229	104.391	1.15489	0.00507087	80.9101	0.612736	0.0925482	67.8117	0.458243	0.406566	PIAS1	HUMANE3 SUMO-protein ligase PIAS1 OS
TRINITY_DN3332_c0_g1	GO:0000122	negative regulation of transcription by R polymerase II	9.81e-20	6.56e-22	229	206.797	0.615996	0.000460538	258.129	0.212849	0.460735	107.035	-0.0972855	0.878782	SMCA4	BOVINTranscription activator BRG1 OS
TRINITY_DN1795_c3_g1	GO:0000122	negative regulation of transcription by R polymerase II	9.81e-20	6.56e-22	229	94.4535	0.46185	0.0133748	149.413	0.138734	0.438448	125.503	-0.00455831	0.995255	NSD1	HUMANHistone-lysine N-methyltransferase, H3 lysine-36 and H4 lysine-20 specific OS
TRINITY_DN756_c0_g3	GO:0000122	negative regulation of transcription by R polymerase II	9.81e-20	6.56e-22	229	77.4124	0.507259	0.00359013	106.556	0.254952	0.290355	112.483	-0.0307021	0.968169	SET1A	HUMANHistone-lysine N-methyltransferase SETD1A OS
TRINITY_DN39452_c0_g1	GO:0000122	negative regulation of transcription by R polymerase II	9.81e-20	6.56e-22	229	99.1957	-0.601662	0.0332627	130.781	-0.749168	0.0751221	173.976	-0.464625	0.292663	EHMT1	HUMANHistone-lysine N-methyltransferase EHMT1 OS
TRINITY_DN1059_c6_g1	GO:0000122	negative regulation of transcription by R polymerase II	9.81e-20	6.56e-22	229	145.097	0.386606	0.0266348	242.374	0.149846	0.676712	159.355	0.283195	0.549766	HDAC4	RATHistone deacetylase 4 OS
TRINITY_DN1888_c1_g1	GO:0000122	negative regulation of transcription by R polymerase II	9.81e-20	6.56e-22	229	53.774	1.03473	0.00204289	82.0669	0.105861	0.877905	129.474	0.0801249	0.929415	HDAC4	CHICKHistone deacetylase 4 OS
TRINITY_DN786_c0_g1	GO:0000122	negative regulation of transcription by R polymerase II	9.81e-20	6.56e-22	229	511.611	0.302849	0.0234933	773.496	0.0165606	0.925659	656.692	-0.178448	0.523014	SMCA2	MOUSEProbable global transcription activator SNF2L2 OS
TRINITY_DN3157_c2_g1	GO:0000122	negative regulation of transcription by R polymerase II	9.81e-20	6.56e-22	229	453.232	0.641938	0.0449135	135.387	0.972135	0.139468	78.5429	0.0327351	0.976399	SYGP1	RATRas/Rap GTPase-activating protein SynGAP OS
TRINITY_DN1100_c0_g2	GO:0000122	negative regulation of transcription by R polymerase II	9.81e-20	6.56e-22	229	2012.48	0.489433	0.012835	1712.91	0.037584	0.916336	2314.12	-0.0765834	0.879351	DLG1L	DANREDiscs large homolog 1-like protein OS
TRINITY_DN2495_c3_g1	GO:0000122	negative regulation of transcription by R polymerase II	9.81e-20	6.56e-22	229	74.7172	-0.727078	0.00774238	105.27	-0.132649	0.7414	85.185	-0.232041	0.716723	ZG8	XENLAGastrula zinc finger protein XlCGF8.2DB (Fragment) OS
TRINITY_DN571_c4_g1	GO:0000122	negative regulation of transcription by R polymerase II	9.81e-20	6.56e-22	229	51.8857	-1.61531	0.008221	60.9919	-0.241943	0.894236	33.3589	-0.698446	0.522234	ZG8	XENLAGastrula zinc finger protein XlCGF8.2DB (Fragment) OS
TRINITY_DN701_c3_g2	GO:0000122	negative regulation of transcription by R polymerase II	9.81e-20	6.56e-22	229	72.4341	-0.652759	0.027032	94.4481	-0.185471	0.730904	70.4501	-0.0458907	0.970171	ZG8	XENLAGastrula zinc finger protein XlCGF8.2DB (Fragment) OS
TRINITY_DN892_c0_g2	GO:0000122	negative regulation of transcription by R polymerase II	9.81e-20	6.56e-22	229	146.532	0.445412	0.00520128	209.383	0.178287	0.333061	204.01	0.000776735	0.999195	CHD9	HUMANChromodomain-helicase-D-binding protein 9 OS
TRINITY_DN1059_c23_g1	GO:0000122	negative regulation of transcription by R polymerase II	9.81e-20	6.56e-22	229	78.8917	0.828484	0.0210349	104.095	0.569858	0.198601	39.3227	-0.112779	0.92583	HDAC5	CRIGRHistone deacetylase 5 OS
TRINITY_DN15347_c0_g2	GO:0000122	negative regulation of transcription by R polymerase II	9.81e-20	6.56e-22	229	71.726	0.806274	0.0286475	101.052	0.415395	0.189005	40.3646	0.278608	0.768068	HDAC5	CRIGRHistone deacetylase 5 OS
TRINITY_DN8031_c0_g2	GO:0000122	negative regulation of transcription by R polymerase II	9.81e-20	6.56e-22	229	489.251	0.736868	0.0144029	181.024	0.823209	0.184555	63.689	0.139431	0.918703	FOSL2	CHICKFos-related antigen 2 OS
TRINITY_DN3206_c1_g1	GO:0000122	negative regulation of transcription by R polymerase II	9.81e-20	6.56e-22	229	127.602	0.423111	0.0465368	174.392	0.0631952	0.77939	181.151	0.0711279	0.904887	HSF2	HUMANHeat shock factor protein 2 OS
TRINITY_DN2256_c3_g1	GO:0000122	negative regulation of transcription by R polymerase II	9.81e-20	6.56e-22	229	145.401	-0.698871	0.00229214	201.217	-0.79465	0.0590801	175.913	-0.437561	0.547577	ARRD3	RATArrestin domain-containing protein 3 OS
TRINITY_DN18766_c0_g1	GO:0000122	negative regulation of transcription by R polymerase II	9.81e-20	6.56e-22	229	217.233	0.800117	0.0172873	149.227	0.417621	0.23591	135.095	0.0679946	0.927843	AVR2A	CHICKActivin receptor type-2A OS
TRINITY_DN18076_c0_g1	GO:0000122	negative regulation of transcription by R polymerase II	9.81e-20	6.56e-22	229	54.1052	-0.823922	0.00601158	48.4211	-0.0552883	0.907184	25.8325	0.0353669	0.981026	SALL3	HUMANSal-like protein 3 OS
TRINITY_DN16583_c0_g1	GO:0000122	negative regulation of transcription by R polymerase II	9.81e-20	6.56e-22	229	119.906	-0.577981	0.000509148	172.305	-0.066743	0.839346	57.0923	-0.343798	0.616315	MYC	ONCMYTranscriptiol regulator Myc (Fragment) OS
TRINITY_DN197_c1_g2	GO:0000122	negative regulation of transcription by R polymerase II	9.81e-20	6.56e-22	229	61.3776	1.76381	0.000141418	104.723	0.175794	0.817381	114.518	0.212021	0.867987	CBP	MOUSECREB-binding protein OS
TRINITY_DN7177_c0_g1	GO:0000122	negative regulation of transcription by R polymerase II	9.81e-20	6.56e-22	229	68.6226	0.857314	0.009772	128.803	0.335088	0.230549	156.509	0.226858	0.760028	CBP	RATCREB-binding protein OS
TRINITY_DN17615_c0_g1	GO:0000122	negative regulation of transcription by R polymerase II	9.81e-20	6.56e-22	229	260.866	0.65091	0.00816747	319.533	0.484903	0.181252	118.452	0.619776	0.0747591	KLF9	RATKrueppel-like factor 9 OS
TRINITY_DN6928_c0_g1	GO:0000122	negative regulation of transcription by R polymerase II	9.81e-20	6.56e-22	229	112.969	1.0198	0.0468536	34.7903	0.466865	0.347221	96.3174	0.0725552	0.966051	FX1AA	DANREForkhead box protein O1-A OS
TRINITY_DN280_c0_g3	GO:0000122	negative regulation of transcription by R polymerase II	9.81e-20	6.56e-22	229	170.357	0.56431	0.00304194	257.701	0.152432	0.331267	286.769	0.00839029	0.991777	ASH1L	HUMANHistone-lysine N-methyltransferase ASH1L OS
TRINITY_DN10223_c0_g1	GO:0000122	negative regulation of transcription by R polymerase II	9.81e-20	6.56e-22	229	136.505	0.354074	0.037327	169.525	0.0228659	0.941206	221.4	-0.0979619	0.87904	PHRF1	MOUSEPHD and RING finger domain-containing protein 1 OS
TRINITY_DN10228_c0_g1	GO:0000122	negative regulation of transcription by R polymerase II	9.81e-20	6.56e-22	229	327.818	0.975666	0.000964569	268.841	0.382143	0.305861	46.0191	0.893551	0.317523	SEM4C	MOUSESemaphorin-4C OS
TRINITY_DN1042_c0_g2	GO:0000122	negative regulation of transcription by R polymerase II	9.81e-20	6.56e-22	229	53.9609	0.745396	0.00676148	141.408	-0.012438	0.977746	105.731	0.0418721	0.956955	PHF1	MOUSEPHD finger protein 1 OS
TRINITY_DN10637_c0_g2	GO:0000122	negative regulation of transcription by R polymerase II	9.81e-20	6.56e-22	229	26.1545	1.91698	0.000374893	28.5938	1.02227	0.201715	33.1881	1.46901	0.0957218	UBP2	BOVINUbiquitin carboxyl-termil hydrolase 2 OS
TRINITY_DN10735_c0_g1	GO:0000122	negative regulation of transcription by R polymerase II	9.81e-20	6.56e-22	229	206.21	0.422263	0.0489028	237.866	0.173951	0.396929	210.023	0.251029	0.34584	PARP1	CHICKPoly
TRINITY_DN10803_c0_g5	GO:0000122	negative regulation of transcription by R polymerase II	9.81e-20	6.56e-22	229	115.681	0.783079	0.0129919	120.232	0.291934	0.394528	142.094	0.146635	0.816426	ZC3H4	HUMANZinc finger CCCH domain-containing protein 4 OS
TRINITY_DN11216_c0_g1	GO:0000122	negative regulation of transcription by R polymerase II	9.81e-20	6.56e-22	229	152.514	-0.508383	0.0171432	239.652	-0.425126	0.2072	262.193	-0.33654	0.431539	HCFC1	MESAUHost cell factor 1 OS
TRINITY_DN11257_c0_g2	GO:0000122	negative regulation of transcription by R polymerase II	9.81e-20	6.56e-22	229	142.233	0.61354	0.0277097	174.102	0.520258	0.153943	201.789	0.598463	0.161834	Z36L3	MOUSEmR decay activator protein ZFP36L3 OS
TRINITY_DN11289_c0_g1	GO:0000122	negative regulation of transcription by R polymerase II	9.81e-20	6.56e-22	229	60.214	-0.970168	0.0306651	130.189	-0.195666	0.723118	110.498	0.205897	0.732696	NOGG2	DANRENoggin-2 OS
TRINITY_DN11548_c0_g1	GO:0000122	negative regulation of transcription by R polymerase II	9.81e-20	6.56e-22	229	32.397	-1.09149	0.014891	53.9258	-0.168819	0.699645	27.1161	1.00818	0.402255	TCF15	CHICKTranscription factor 15 OS
TRINITY_DN11640_c0_g1	GO:0000122	negative regulation of transcription by R polymerase II	9.81e-20	6.56e-22	229	162.244	-0.444162	0.0057288	197.775	-0.289341	0.109907	269.052	-0.310464	0.325427	FLCN	XENTRFolliculin OS
TRINITY_DN11648_c0_g2	GO:0000122	negative regulation of transcription by R polymerase II	9.81e-20	6.56e-22	229	86.4033	-0.573883	0.00615588	120.215	-0.485491	0.160584	115.44	-0.529726	0.119417	UBP3	HUMANUbiquitin carboxyl-termil hydrolase 3 OS
TRINITY_DN12079_c0_g1	GO:0000122	negative regulation of transcription by R polymerase II	9.81e-20	6.56e-22	229	169.074	-0.588263	0.0207186	271.127	-0.401429	0.115697	199.088	-0.409228	0.255969	CBX8	MOUSEChromobox protein homolog 8 OS
TRINITY_DN12926_c0_g1	GO:0000122	negative regulation of transcription by R polymerase II	9.81e-20	6.56e-22	229	406.006	0.459654	0.0303778	366.471	0.16583	0.589935	384.83	0.102945	0.833537	UB2D4	HUMANUbiquitin-conjugating enzyme E2 D4 OS
TRINITY_DN1332_c0_g2	GO:0000122	negative regulation of transcription by R polymerase II	9.81e-20	6.56e-22	229	150.145	-0.376298	0.0440665	226.989	-0.350833	0.0905571	175.134	-0.314545	0.186911	CBX4	MOUSEE3 SUMO-protein ligase CBX4 OS
TRINITY_DN13433_c0_g2	GO:0000122	negative regulation of transcription by R polymerase II	9.81e-20	6.56e-22	229	98.2844	-0.644674	0.0240176	89.4749	0.120908	0.770323	89.4167	-0.0252266	0.975534	SLIT2	HUMANSlit homolog 2 protein OS
TRINITY_DN13624_c0_g1	GO:0000122	negative regulation of transcription by R polymerase II	9.81e-20	6.56e-22	229	107.378	0.710577	0.0110589	76.2189	-0.0831172	0.868126	51.5423	0.619303	0.237994	PKNX2	HUMANHomeobox protein PKNOX2 OS
TRINITY_DN13952_c0_g1	GO:0000122	negative regulation of transcription by R polymerase II	9.81e-20	6.56e-22	229	93.5792	0.426104	0.0394339	111.61	-0.0480336	0.901907	102.608	-0.00737263	0.994291	ZN438	POBZinc finger protein 438 OS
TRINITY_DN141_c2_g1	GO:0000122	negative regulation of transcription by R polymerase II	9.81e-20	6.56e-22	229	1597.39	0.31914	0.00546561	1841.5	0.00818924	0.973768	1703.62	0.12459	0.656408	UB2L3	HUMANUbiquitin-conjugating enzyme E2 L3 OS
TRINITY_DN14359_c0_g1	GO:0000122	negative regulation of transcription by R polymerase II	9.81e-20	6.56e-22	229	275.344	-0.830001	0.0102685	125.474	0.45249	0.510236	44.8979	0.102406	0.943622	HES5	RATTranscription factor HES-5 OS
TRINITY_DN14407_c0_g1	GO:0000122	negative regulation of transcription by R polymerase II	9.81e-20	6.56e-22	229	47.2012	-0.541472	0.0227287	62.6001	-0.437334	0.227853	44.2067	-0.187392	0.773966	ZF64B	HUMANZinc finger protein 64 OS
TRINITY_DN14586_c1_g1	GO:0000122	negative regulation of transcription by R polymerase II	9.81e-20	6.56e-22	229	199.795	0.435202	0.0300845	276.691	0.0388937	0.883203	261.01	-0.0256474	0.969307	MIER3	MACFAMesoderm induction early response protein 3 OS
TRINITY_DN14874_c0_g1	GO:0000122	negative regulation of transcription by R polymerase II	9.81e-20	6.56e-22	229	15.1505	1.57305	0.0120481	20.2567	0.820444	0.195422	25.4744	0.296246	0.778628	LCOR	MOUSELigand-dependent corepressor OS
TRINITY_DN14954_c0_g1	GO:0000122	negative regulation of transcription by R polymerase II	9.81e-20	6.56e-22	229	95.084	-0.468851	0.040381	143.48	-0.18376	0.48913	134.673	0.00900256	0.99356	ZG57	XENLAGastrula zinc finger protein XlCGF57.1 (Fragment) OS
TRINITY_DN15478_c0_g2	GO:0000122	negative regulation of transcription by R polymerase II	9.81e-20	6.56e-22	229	389.498	-0.435795	0.0237902	433.324	-0.215137	0.250026	400.549	-0.242538	0.641263	GLRX2	BOVINGlutaredoxin-2, mitochondrial OS
TRINITY_DN16008_c0_g1	GO:0000122	negative regulation of transcription by R polymerase II	9.81e-20	6.56e-22	229	187.9	0.425761	0.0373924	230.56	0.281381	0.0905561	210.568	0.0236589	0.955752	SMAD2	MOUSEMothers against decapentaplegic homolog 2 OS
TRINITY_DN16146_c0_g1	GO:0000122	negative regulation of transcription by R polymerase II	9.81e-20	6.56e-22	229	25.9142	0.848339	0.0333694	25.9779	0.610487	0.382743	19.7843	0.731461	0.413282	CCND2	CHICKG1/S-specific cyclin-D2 OS
TRINITY_DN1631_c0_g1	GO:0000122	negative regulation of transcription by R polymerase II	9.81e-20	6.56e-22	229	178.196	-0.398993	0.00161168	257.59	-0.135439	0.634447	268.916	-0.132966	0.776624	E4F1	DANRETranscription factor E4F1 OS
TRINITY_DN17614_c0_g1	GO:0000122	negative regulation of transcription by R polymerase II	9.81e-20	6.56e-22	229	20.5043	-1.1485	0.00319873	20.7744	-0.197494	0.692315	20.3653	-0.0147129	0.991777	TRAF6	DANRETNF receptor-associated factor 6 OS
TRINITY_DN17846_c0_g2	GO:0000122	negative regulation of transcription by R polymerase II	9.81e-20	6.56e-22	229	174.686	-0.548888	0.023988	136.536	0.165467	0.512618	190.341	0.0850471	0.931948	UB2D4	HUMANUbiquitin-conjugating enzyme E2 D4 OS
TRINITY_DN18384_c0_g1	GO:0000122	negative regulation of transcription by R polymerase II	9.81e-20	6.56e-22	229	67.1524	-1.99447	0.0232339							NKX24	HUMANHomeobox protein Nkx-2.4 OS
TRINITY_DN1935_c0_g1	GO:0000122	negative regulation of transcription by R polymerase II	9.81e-20	6.56e-22	229	894.37	0.582254	0.0178477	1294.92	-0.00983833	0.97535	902.841	0.311545	0.550609	CBX1	MOUSEChromobox protein homolog 1 OS
TRINITY_DN1967_c0_g1	GO:0000122	negative regulation of transcription by R polymerase II	9.81e-20	6.56e-22	229	55.1064	0.750213	0.0490411	76.5936	-0.236179	0.595595	74.3698	-0.184005	0.765221	VEZF1	HUMANVascular endothelial zinc finger 1 OS
TRINITY_DN2029_c0_g1	GO:0000122	negative regulation of transcription by R polymerase II	9.81e-20	6.56e-22	229	31.4815	-1.09188	0.00266497	33.3244	-0.959518	0.107871	35.5739	-0.126687	0.91731	IRF1	BOVINInterferon regulatory factor 1 OS
TRINITY_DN2055_c0_g1	GO:0000122	negative regulation of transcription by R polymerase II	9.81e-20	6.56e-22	229	39.5963	0.68288	0.0301839	48.1947	0.375114	0.155883	49.3825	0.000133131	0.99988	ZN276	HUMANZinc finger protein 276 OS
TRINITY_DN2147_c0_g1	GO:0000122	negative regulation of transcription by R polymerase II	9.81e-20	6.56e-22	229	185.143	0.848403	0.00571537	406.116	0.472025	0.190814	105.555	0.488617	0.220858	MYT1L	MOUSEMyelin transcription factor 1-like protein OS
TRINITY_DN2160_c0_g5	GO:0000122	negative regulation of transcription by R polymerase II	9.81e-20	6.56e-22	229	144.766	0.560473	0.0270786	197.031	0.192	0.26678	179.475	0.080474	0.913215	ARI1A	HUMAT-rich interactive domain-containing protein 1A OS
TRINITY_DN22_c0_g1	GO:0000122	negative regulation of transcription by R polymerase II	9.81e-20	6.56e-22	229	48.3578	0.794473	0.0150953	83.7233	0.676285	0.0599413	92.5992	0.486354	0.331014	HIPK2	HUMANHomeodomain-interacting protein kise 2 OS
TRINITY_DN2245_c0_g3	GO:0000122	negative regulation of transcription by R polymerase II	9.81e-20	6.56e-22	229	37.4875	0.75293	0.00754901	59.8941	0.223813	0.480297	64.8437	0.187601	0.759357	NCOA3	XENLANuclear receptor coactivator 3 OS
TRINITY_DN231_c0_g1	GO:0000122	negative regulation of transcription by R polymerase II	9.81e-20	6.56e-22	229	91.1954	0.495663	0.0224118	133.22	0.0872827	0.799762	125.74	-0.0900589	0.894003	BPTF	HUMANNucleosome-remodeling factor subunit BPTF OS
TRINITY_DN2400_c0_g1	GO:0000122	negative regulation of transcription by R polymerase II	9.81e-20	6.56e-22	229	441.609	0.517005	0.00608721	402.097	0.265453	0.126336	331.475	-0.0662374	0.878782	STRN	HUMANStriatin OS
TRINITY_DN24110_c0_g1	GO:0000122	negative regulation of transcription by R polymerase II	9.81e-20	6.56e-22	229	38.646	1.15538	0.00760564	31.5143	0.552805	0.237526	32.732	0.0445264	0.975136	HMBX1	HUMANHomeobox-containing protein 1 OS
TRINITY_DN24819_c0_g2	GO:0000122	negative regulation of transcription by R polymerase II	9.81e-20	6.56e-22	229	13.4235	1.36793	0.0119705	16.1737	0.465718	0.541671	23.4446	0.133046	0.919442	TRPS1	HUMANZinc finger transcription factor Trps1 OS
TRINITY_DN2495_c6_g1	GO:0000122	negative regulation of transcription by R polymerase II	9.81e-20	6.56e-22	229	32.4387	-1.05268	0.016519	33.8722	-0.303946	0.710211	39.0768	-0.141842	0.919442	ZN431	HUMANZinc finger protein 431 OS
TRINITY_DN2502_c8_g1	GO:0000122	negative regulation of transcription by R polymerase II	9.81e-20	6.56e-22	229	15.3844	-1.23849	0.0324734	16.2805	-0.785998	0.236456	20.6568	0.0830337	0.941537	PCGF6	HUMANPolycomb group RING finger protein 6 OS
TRINITY_DN2569_c0_g2	GO:0000122	negative regulation of transcription by R polymerase II	9.81e-20	6.56e-22	229	154.098	0.650862	0.00760564	139.201	0.168878	0.626855	217.461	0.0116462	0.988351	RADI	BOVINRadixin OS
TRINITY_DN2614_c0_g2	GO:0000122	negative regulation of transcription by R polymerase II	9.81e-20	6.56e-22	229	152.956	0.538644	0.00298599	207.589	0.151816	0.478409	193.785	-0.143931	0.789445	NCOR1	HUMANNuclear receptor corepressor 1 OS
TRINITY_DN2614_c0_g3	GO:0000122	negative regulation of transcription by R polymerase II	9.81e-20	6.56e-22	229	191.79	0.563555	0.000747201	255.75	0.302694	0.111767	224.332	0.0274322	0.968401	RERE	HUMArginine-glutamic acid dipeptide repeats protein OS
TRINITY_DN2651_c16_g1	GO:0000122	negative regulation of transcription by R polymerase II	9.81e-20	6.56e-22	229	114.211	0.58168	0.00145041	75.4062	0.0697695	0.868772	72.2585	-0.121741	0.878954	ZN821	HUMANZinc finger protein 821 OS
TRINITY_DN2792_c3_g2	GO:0000122	negative regulation of transcription by R polymerase II	9.81e-20	6.56e-22	229	573.656	0.332695	0.00761907	611.258	0.0188721	0.945332	660.921	-0.193899	0.734201	JPH3	MOUSEJunctophilin-3 OS
TRINITY_DN2808_c2_g2	GO:0000122	negative regulation of transcription by R polymerase II	9.81e-20	6.56e-22	229	75.1171	0.801548	0.0175339	96.7165	0.140201	0.687403	109.13	-0.164709	0.794881	PF21A	HUMANPHD finger protein 21A OS
TRINITY_DN28737_c0_g2	GO:0000122	negative regulation of transcription by R polymerase II	9.81e-20	6.56e-22	229	57.1054	2.09983	0.0230056	87.6634	0.00483627	0.996199	109.579	0.187026	0.840049	FOXK2	MOUSEForkhead box protein K2 OS
TRINITY_DN289736_c0_g1	GO:0000122	negative regulation of transcription by R polymerase II	9.81e-20	6.56e-22	229	183.572	1.15347	0.0475938	300.929	0.13109	0.833591	283.625	0.0239328	0.984827	PURA	MOUSETranscriptiol activator protein Pur-alpha OS
TRINITY_DN290_c0_g3	GO:0000122	negative regulation of transcription by R polymerase II	9.81e-20	6.56e-22	229	152.82	-0.359424	0.0328318	170.957	-0.232988	0.237563	137.628	-0.374424	0.264593	ZBTB5	HUMANZinc finger and BTB domain-containing protein 5 OS
TRINITY_DN29071_c0_g2	GO:0000122	negative regulation of transcription by R polymerase II	9.81e-20	6.56e-22	229	32.5047	-0.915643	0.0249275	42.6408	-0.69102	0.282075	38.4196	0.0820221	0.958795	SLAP2	MOUSESrc-like-adapter 2 OS
TRINITY_DN29944_c0_g1	GO:0000122	negative regulation of transcription by R polymerase II	9.81e-20	6.56e-22	229	13.9796	-0.99478	0.0245496	17.5905	0.184641	0.802523	16.5269	0.0581757	0.981894	TRI16	MOUSETripartite motif-containing protein 16 OS
TRINITY_DN3085_c1_g2	GO:0000122	negative regulation of transcription by R polymerase II	9.81e-20	6.56e-22	229	48.9261	0.870829	0.000599078	47.6803	0.403774	0.231356	26.6007	0.0910338	0.916924	GLIS2	HUMANZinc finger protein GLIS2 OS
TRINITY_DN31572_c1_g1	GO:0000122	negative regulation of transcription by R polymerase II	9.81e-20	6.56e-22	229	13.9108	2.61126	0.00379262							CC1	HUMANNucleus accumbens-associated protein 1 OS
TRINITY_DN3201_c2_g1	GO:0000122	negative regulation of transcription by R polymerase II	9.81e-20	6.56e-22	229	33.0586	1.00411	0.0160572	37.2284	0.396433	0.254426	47.4793	0.168847	0.835297	ATD2B	HUMATPase family AAA domain-containing protein 2B OS
TRINITY_DN3284_c0_g1	GO:0000122	negative regulation of transcription by R polymerase II	9.81e-20	6.56e-22	229	110.89	0.336819	0.0223583	155.596	-0.20172	0.407392	163.65	-0.124271	0.787249	MDM2	DANREE3 ubiquitin-protein ligase Mdm2 OS
TRINITY_DN3332_c0_g2	GO:0000122	negative regulation of transcription by R polymerase II	9.81e-20	6.56e-22	229	214.248	-0.351374	0.00781146	273.069	-0.165519	0.541441	264.031	-0.060242	0.917272	LARP7	MOUSELa-related protein 7 OS
TRINITY_DN357_c0_g1	GO:0000122	negative regulation of transcription by R polymerase II	9.81e-20	6.56e-22	229	103.819	0.411179	0.018594	164.508	-0.171827	0.306172	159.645	0.0124988	0.989543	NR2C2	HUMANNuclear receptor subfamily 2 group C member 2 OS
TRINITY_DN35794_c0_g1	GO:0000122	negative regulation of transcription by R polymerase II	9.81e-20	6.56e-22	229	24.5077	-0.716851	0.02319	43.5456	-0.465286	0.275114	8.51702	0.49772	0.752139	ZN362	HUMANZinc finger protein 362 OS
TRINITY_DN363_c0_g1	GO:0000122	negative regulation of transcription by R polymerase II	9.81e-20	6.56e-22	229	409.49	0.732011	0.0188583	218.449	0.631745	0.0999988	138.094	0.218188	0.639574	TLE5	HUMANTLE family member 5 OS
TRINITY_DN3641_c2_g1	GO:0000122	negative regulation of transcription by R polymerase II	9.81e-20	6.56e-22	229	477.849	0.359723	0.00529012	651.948	0.0517495	0.82969	673.066	0.231137	0.509516	PKNX1	BOVINHomeobox protein PKNOX1 OS
TRINITY_DN36667_c0_g1	GO:0000122	negative regulation of transcription by R polymerase II	9.81e-20	6.56e-22	229	13.3348	1.41995	0.00615588							HNF6	MOUSEHepatocyte nuclear factor 6 OS
TRINITY_DN3675_c0_g1	GO:0000122	negative regulation of transcription by R polymerase II	9.81e-20	6.56e-22	229	270.665	-0.585384	0.022562	450.69	-0.268869	0.415241	333.77	-0.689417	0.189926	TDG	MOUSEG/T mismatch-specific thymine D glycosylase OS
TRINITY_DN376_c3_g1	GO:0000122	negative regulation of transcription by R polymerase II	9.81e-20	6.56e-22	229	134.433	0.475129	0.0416805	184.001	0.0669771	0.796113	184.166	0.0686565	0.929623	FOXK2	MOUSEForkhead box protein K2 OS
TRINITY_DN393_c1_g1	GO:0000122	negative regulation of transcription by R polymerase II	9.81e-20	6.56e-22	229	148.604	0.626306	0.00477035	193.569	0.191006	0.441682	171.5	-0.00243079	0.99906	TGIF2	HUMANHomeobox protein TGIF2 OS
TRINITY_DN39449_c2_g1	GO:0000122	negative regulation of transcription by R polymerase II	9.81e-20	6.56e-22	229	86.4736	1.14275	0.00319211	104.88	0.164898	0.786966	115.125	0.206022	0.886808	PURA	HUMANTranscriptiol activator protein Pur-alpha OS
TRINITY_DN3954_c0_g1	GO:0000122	negative regulation of transcription by R polymerase II	9.81e-20	6.56e-22	229	13.7994	1.26416	0.0197829	59.5091	0.514787	0.301146	61.9548	0.629299	0.490631	ZB16A	DANREZinc finger and BTB domain-containing protein 16-A OS
TRINITY_DN3998_c0_g1	GO:0000122	negative regulation of transcription by R polymerase II	9.81e-20	6.56e-22	229	149.03	0.391439	0.00605061	182.39	0.108596	0.615776	210.794	0.0599548	0.905949	PRDM2	HUMANPR domain zinc finger protein 2 OS
TRINITY_DN401_c0_g1	GO:0000122	negative regulation of transcription by R polymerase II	9.81e-20	6.56e-22	229	21.272	1.01996	0.0283657	35.5624	0.458731	0.212988	28.8249	-0.143938	0.904528	ZBT37	HUMANZinc finger and BTB domain-containing protein 37 OS
TRINITY_DN40724_c0_g1	GO:0000122	negative regulation of transcription by R polymerase II	9.81e-20	6.56e-22	229	141.678	0.458483	0.0106881	124.826	0.248387	0.217869	125.746	0.0418456	0.941437	FOXK1	MOUSEForkhead box protein K1 OS
TRINITY_DN4083_c0_g2	GO:0000122	negative regulation of transcription by R polymerase II	9.81e-20	6.56e-22	229	103.07	0.741262	0.00451419	143.883	0.135417	0.665176	160.651	0.0963855	0.909022	ARI4B	MOUSEAT-rich interactive domain-containing protein 4B OS
TRINITY_DN4323_c0_g2	GO:0000122	negative regulation of transcription by R polymerase II	9.81e-20	6.56e-22	229	374.554	-0.40955	0.0348923	473.556	-0.299215	0.191976	505.097	-0.27488	0.544708	TPR	HUMANNucleoprotein TPR OS
TRINITY_DN4483_c0_g1	GO:0000122	negative regulation of transcription by R polymerase II	9.81e-20	6.56e-22	229	57.374	0.698667	0.00832402	72.5222	0.245744	0.489841	67.8167	0.142479	0.866056	SMAD4	MOUSEMothers against decapentaplegic homolog 4 OS
TRINITY_DN484_c5_g1	GO:0000122	negative regulation of transcription by R polymerase II	9.81e-20	6.56e-22	229	109.817	0.578389	0.00282997	128.837	0.107497	0.663927	83.8599	0.102477	0.8946	ZN609	HUMANZinc finger protein 609 OS
TRINITY_DN4858_c2_g1	GO:0000122	negative regulation of transcription by R polymerase II	9.81e-20	6.56e-22	229	149.305	0.528046	0.00188751	182.618	0.295308	0.23707	148.792	0.098318	0.760028	STK40	CHICKSerine/threonine-protein kise 40 OS
TRINITY_DN504_c0_g1	GO:0000122	negative regulation of transcription by R polymerase II	9.81e-20	6.56e-22	229	333.053	0.320911	0.00196122	400.931	-0.0801646	0.603844	476.477	-0.0592982	0.882577	TPR	HUMANNucleoprotein TPR OS
TRINITY_DN512_c6_g1	GO:0000122	negative regulation of transcription by R polymerase II	9.81e-20	6.56e-22	229	513.163	0.31144	0.0110087	637.894	0.116236	0.516979	349.642	0.0462737	0.907352	SMRC2	HUMANSWI/SNF complex subunit SMARCC2 OS
TRINITY_DN5155_c0_g1	GO:0000122	negative regulation of transcription by R polymerase II	9.81e-20	6.56e-22	229	386.573	0.322047	0.000495604	671.424	-0.0760803	0.571355	738.287	-0.126045	0.84593	RERE	RATArginine-glutamic acid dipeptide repeats protein OS
TRINITY_DN5469_c0_g1	GO:0000122	negative regulation of transcription by R polymerase II	9.81e-20	6.56e-22	229	82.7343	0.545057	0.00431154	81.9451	-0.105325	0.745364	113.665	0.0690555	0.942318	ZBT21	HUMANZinc finger and BTB domain-containing protein 21 OS
TRINITY_DN55834_c0_g1	GO:0000122	negative regulation of transcription by R polymerase II	9.81e-20	6.56e-22	229	292.107	0.343979	0.0262339	322.785	0.170958	0.604727	358.254	0.11729	0.774971	HDGF	BOVINHepatoma-derived growth factor OS
TRINITY_DN563_c0_g1	GO:0000122	negative regulation of transcription by R polymerase II	9.81e-20	6.56e-22	229	353.606	0.326146	0.0049479	478.105	0.11752	0.352201	444.137	0.0437059	0.922682	SMUF2	DANREE3 ubiquitin-protein ligase SMURF2 OS
TRINITY_DN5641_c0_g1	GO:0000122	negative regulation of transcription by R polymerase II	9.81e-20	6.56e-22	229	409.597	0.446793	0.0297349	590.784	0.299897	0.182966	121.933	0.296399	0.658638	MAGI2	MOUSEMembrane-associated guanylate kise, WW and PDZ domain-containing protein 2 OS
TRINITY_DN5678_c0_g1	GO:0000122	negative regulation of transcription by R polymerase II	9.81e-20	6.56e-22	229	101.217	0.62279	0.0128815	134.033	0.34738	0.175553	136.91	0.0951563	0.879351	NRIF2	MOUSENeurotrophin receptor-interacting factor 2 OS
TRINITY_DN571_c1_g1	GO:0000122	negative regulation of transcription by R polymerase II	9.81e-20	6.56e-22	229	33.9246	-1.27472	0.00777631	34.9972	-0.270121	0.668494	32.6035	-0.22832	0.865056	ZN467	HUMANZinc finger protein 467 OS
TRINITY_DN5732_c0_g1	GO:0000122	negative regulation of transcription by R polymerase II	9.81e-20	6.56e-22	229	25.2834	0.947872	0.00302334	30.4309	0.538298	0.13477	15.494	0.593734	0.550599	ARI5B	CHICKAT-rich interactive domain-containing protein 5B OS
TRINITY_DN5742_c1_g2	GO:0000122	negative regulation of transcription by R polymerase II	9.81e-20	6.56e-22	229	47.2762	-0.545602	0.0169911	66.7297	-0.299514	0.336573	78.5319	-0.217975	0.649699	MLXIP	HUMANMLX-interacting protein OS
TRINITY_DN582_c0_g1	GO:0000122	negative regulation of transcription by R polymerase II	9.81e-20	6.56e-22	229	58.6754	0.649926	0.0102742	69.1678	0.331692	0.381442	88.7678	0.214256	0.790091	LCORL	HUMANLigand-dependent nuclear receptor corepressor-like protein OS
TRINITY_DN590_c2_g2	GO:0000122	negative regulation of transcription by R polymerase II	9.81e-20	6.56e-22	229	92.2153	0.752872	0.0120944	212.253	0.550747	0.103338	144.779	0.415633	0.466	SIK2	HUMANSerine/threonine-protein kise SIK2 OS
TRINITY_DN5913_c1_g1	GO:0000122	negative regulation of transcription by R polymerase II	9.81e-20	6.56e-22	229	136.707	0.420351	0.00594844	190.667	0.134392	0.413556	198.053	-0.0147088	0.982195	CHD6	MOUSEChromodomain-helicase-D-binding protein 6 OS
TRINITY_DN6029_c0_g1	GO:0000122	negative regulation of transcription by R polymerase II	9.81e-20	6.56e-22	229	831.763	0.633741	0.00752713	422.287	0.504568	0.112626	305.814	-0.143317	0.850095	ZEP1	HUMANZinc finger protein 40 OS
TRINITY_DN6479_c0_g1	GO:0000122	negative regulation of transcription by R polymerase II	9.81e-20	6.56e-22	229	128.341	-0.522784	0.0448459	144.469	-0.448379	0.213608	126.827	-0.295647	0.538137	SMBP2	RATD-binding protein SMUBP-2 OS
TRINITY_DN6503_c1_g1	GO:0000122	negative regulation of transcription by R polymerase II	9.81e-20	6.56e-22	229	66.275	1.48412	0.000478105	101.524	0.0357284	0.96212	135.566	0.236397	0.872621	MAFK	HUMANTranscription factor MafK OS
TRINITY_DN6554_c0_g1	GO:0000122	negative regulation of transcription by R polymerase II	9.81e-20	6.56e-22	229	14.5946	1.93855	0.0089976	41.3435	1.13647	0.0874571	10.2491	-0.217533	0.928656	CC1	HUMANNucleus accumbens-associated protein 1 OS
TRINITY_DN658_c2_g3	GO:0000122	negative regulation of transcription by R polymerase II	9.81e-20	6.56e-22	229	159.663	0.312691	0.0263286	216.224	0.10528	0.498809	213.668	0.0787091	0.872621	HIPK1	MOUSEHomeodomain-interacting protein kise 1 OS
TRINITY_DN658_c2_g4	GO:0000122	negative regulation of transcription by R polymerase II	9.81e-20	6.56e-22	229	114.76	0.501131	0.00507632	149.954	0.151474	0.383698	94.2227	0.00790354	0.990884	HIPK1	MOUSEHomeodomain-interacting protein kise 1 OS
TRINITY_DN6972_c1_g1	GO:0000122	negative regulation of transcription by R polymerase II	9.81e-20	6.56e-22	229	72.089	-0.663882	0.0240297	111.737	-0.321256	0.245261	135.041	-0.300776	0.249967	THAP1	SALSATHAP domain-containing protein 1 OS
TRINITY_DN7097_c0_g1	GO:0000122	negative regulation of transcription by R polymerase II	9.81e-20	6.56e-22	229	49.0724	0.868014	0.00333001	78.9006	0.340771	0.152499	88.49	0.0160244	0.988373	BPTF	HUMANNucleosome-remodeling factor subunit BPTF OS
TRINITY_DN7120_c0_g2	GO:0000122	negative regulation of transcription by R polymerase II	9.81e-20	6.56e-22	229	104.926	0.523432	0.0184522	114.691	0.293453	0.352981	91.9131	0.676299	0.0933476	KLF15	MOUSEKrueppel-like factor 15 OS
TRINITY_DN735_c0_g1	GO:0000122	negative regulation of transcription by R polymerase II	9.81e-20	6.56e-22	229	264.659	0.311994	0.0212408	384.956	0.217275	0.146076	381.338	0.043993	0.942318	ATX1	HUMAtaxin-1 OS
TRINITY_DN7373_c0_g1	GO:0000122	negative regulation of transcription by R polymerase II	9.81e-20	6.56e-22	229	78.867	0.702062	0.025412	105.081	0.364392	0.282113	49.6436	0.144088	0.846432	ZN536	HUMANZinc finger protein 536 OS
TRINITY_DN746_c0_g2	GO:0000122	negative regulation of transcription by R polymerase II	9.81e-20	6.56e-22	229	291.582	0.648034	0.0101719	213.472	0.170844	0.657982	362.414	0.0372605	0.961042	NFIX	MESAUNuclear factor 1 X-type OS
TRINITY_DN7481_c0_g1	GO:0000122	negative regulation of transcription by R polymerase II	9.81e-20	6.56e-22	229	545.03	-0.807063	0.0283976	515.553	-0.375068	0.434458	441.312	-0.274044	0.74552	UXT	RATProtein UXT OS
TRINITY_DN750_c0_g1	GO:0000122	negative regulation of transcription by R polymerase II	9.81e-20	6.56e-22	229	377.668	0.436235	0.0156575	301.257	0.459804	0.0903361	182.154	0.147389	0.645332	LPIN2	HUMANPhosphatidate phosphatase LPIN2 OS
TRINITY_DN7865_c0_g1	GO:0000122	negative regulation of transcription by R polymerase II	9.81e-20	6.56e-22	229	109.501	0.370993	0.0494357	154.163	-0.0392295	0.844527	142.158	-0.084197	0.857612	GT2D1	HUMANGeneral transcription factor II-I repeat domain-containing protein 1 OS
TRINITY_DN7952_c0_g1	GO:0000122	negative regulation of transcription by R polymerase II	9.81e-20	6.56e-22	229	67.3829	-0.440837	0.0280637	108.812	-0.380221	0.111096	123.859	0.0466673	0.960369	THAP5	HUMANTHAP domain-containing protein 5 OS
TRINITY_DN8097_c0_g1	GO:0000122	negative regulation of transcription by R polymerase II	9.81e-20	6.56e-22	229	52.9102	-0.553778	0.0364391	77.7053	-0.264519	0.433002	80.5951	-0.00149853	0.998945	PPARA	XENLAPeroxisome proliferator-activated receptor alpha OS
TRINITY_DN8098_c0_g1	GO:0000122	negative regulation of transcription by R polymerase II	9.81e-20	6.56e-22	229	96.5551	0.387684	0.017234	95.3343	0.262228	0.335365	80.0338	0.0749485	0.898591	MIPT3	DANRETRAF3-interacting protein 1 OS
TRINITY_DN8241_c0_g1	GO:0000122	negative regulation of transcription by R polymerase II	9.81e-20	6.56e-22	229	44.3037	-0.689343	0.0259865	60.9073	-0.605003	0.149343	139.384	-0.508054	0.348233	AEBP2	DANREZinc finger protein AEBP2 OS
TRINITY_DN85411_c0_g1	GO:0000122	negative regulation of transcription by R polymerase II	9.81e-20	6.56e-22	229	154.766	0.372161	0.0246284	301.772	-0.0995388	0.619173	301.616	-0.052601	0.94109	SMAD3	CHICKMothers against decapentaplegic homolog 3 OS
TRINITY_DN8611_c0_g1	GO:0000122	negative regulation of transcription by R polymerase II	9.81e-20	6.56e-22	229	33.1835	-0.712038	0.00934619	77.5795	-0.445487	0.0791257	88.769	-0.352092	0.277766	ZN136	HUMANZinc finger protein 136 OS
TRINITY_DN8661_c0_g2	GO:0000122	negative regulation of transcription by R polymerase II	9.81e-20	6.56e-22	229	96.5528	0.775757	0.00263176	124.703	0.306424	0.204792	139.99	0.0246993	0.977231	KAT6A	HUMANHistone acetyltransferase KAT6A OS
TRINITY_DN8750_c0_g1	GO:0000122	negative regulation of transcription by R polymerase II	9.81e-20	6.56e-22	229	59.1995	-0.800898	0.0108065	55.5376	-0.322566	0.391914				NR2E1	ORYLANuclear receptor subfamily 2 group E member 1 OS
TRINITY_DN8805_c1_g1	GO:0000122	negative regulation of transcription by R polymerase II	9.81e-20	6.56e-22	229	150.64	0.528067	0.0497045	173.644	-0.168031	0.766262	301.634	-0.0464608	0.963984	TRIB1	HUMANTribbles homolog 1 OS
TRINITY_DN9008_c0_g1	GO:0000122	negative regulation of transcription by R polymerase II	9.81e-20	6.56e-22	229	332.894	-0.374349	0.0390925	322.243	-0.214506	0.416999	360.984	-0.166964	0.700112	VPS72	HUMANVacuolar protein sorting-associated protein 72 homolog OS
TRINITY_DN9027_c0_g1	GO:0000122	negative regulation of transcription by R polymerase II	9.81e-20	6.56e-22	229	142.423	-2.31615	0.0242129	193.897	-1.73462	0.085773	243.698	-2.59643	0.153661	EDN2	CANLFEndothelin-2 OS
TRINITY_DN9163_c0_g1	GO:0000122	negative regulation of transcription by R polymerase II	9.81e-20	6.56e-22	229	177.681	0.582218	0.00309749	182.032	0.26912	0.431645	121.466	-0.0657938	0.900226	JAZF1	POBJuxtaposed with another zinc finger protein 1 OS
TRINITY_DN920_c0_g1	GO:0000122	negative regulation of transcription by R polymerase II	9.81e-20	6.56e-22	229	57.0972	0.775903	0.0202639	193.409	0.512857	0.266257	50.9957	0.317153	0.771295	RORA	HUMANNuclear receptor ROR-alpha OS
TRINITY_DN9289_c0_g1	GO:0000122	negative regulation of transcription by R polymerase II	9.81e-20	6.56e-22	229	241.567	-0.633145	0.00116498	320.818	-0.510684	0.0610153	319.992	-0.4099	0.300696	ZBT14	CHICKZinc finger and BTB domain-containing protein 14 OS
TRINITY_DN9372_c0_g1	GO:0000122	negative regulation of transcription by R polymerase II	9.81e-20	6.56e-22	229	307.063	0.430972	0.00823496	397.843	0.211221	0.31816	322.698	0.191633	0.614423	ATRX	PANTRTranscriptiol regulator ATRX OS
TRINITY_DN938_c3_g1	GO:0000122	negative regulation of transcription by R polymerase II	9.81e-20	6.56e-22	229	1024.06	-0.604969	0.0158694	2699.11	-0.2615	0.37582	1041.85	-0.0115688	0.986413	ID4	XENTRD-binding protein inhibitor ID-4 OS
TRINITY_DN954_c1_g2	GO:0000122	negative regulation of transcription by R polymerase II	9.81e-20	6.56e-22	229	108.053	0.687117	0.00796135	65.2552	0.0877309	0.866584	97.3425	-0.207621	0.766614	ELK4	MOUSEETS domain-containing protein Elk-4 OS
TRINITY_DN96_c0_g2	GO:0000122	negative regulation of transcription by R polymerase II	9.81e-20	6.56e-22	229	149.597	-0.494426	0.01916	187.227	-0.180705	0.592692	163.489	-0.0980342	0.816633	SIN3A	MOUSEPaired amphipathic helix protein Sin3a OS
TRINITY_DN96_c0_g3	GO:0000122	negative regulation of transcription by R polymerase II	9.81e-20	6.56e-22	229	84.8155	0.354861	0.0406113	140.138	0.136771	0.442515	140.937	0.0642347	0.915259	SIN3A	HUMANPaired amphipathic helix protein Sin3a OS
TRINITY_DN975_c2_g1	GO:0000122	negative regulation of transcription by R polymerase II	9.81e-20	6.56e-22	229	21.9896	0.950628	0.0445631	41.3786	0.311567	0.667185	13.9325	0.285609	0.838049	SOX6	POBTranscription factor SOX-6 OS
TRINITY_DN979_c1_g2	GO:0000122	negative regulation of transcription by R polymerase II	9.81e-20	6.56e-22	229	97.9379	0.36647	0.0243067	159.771	0.091037	0.618556	150.207	0.130216	0.785817	CHD8	DANREChromodomain-helicase-D-binding protein 8 OS
TRINITY_DN1330_c0_g1	GO:0000122	negative regulation of transcription by R polymerase II	9.81e-20	6.56e-22	229	145.826	0.00584059	0.983103	211.182	-0.302152	0.016724	219.117	-0.355627	0.149561	MBD3	MOUSEMethyl-CpG-binding domain protein 3 OS
TRINITY_DN1353_c0_g2	GO:0000122	negative regulation of transcription by R polymerase II	9.81e-20	6.56e-22	229	1866.37	0.404518	0.058955	1010.25	0.417104	0.0242041	541.58	0.193906	0.604475	DLG4	DANREDisks large homolog 4 OS
TRINITY_DN10117_c0_g4	GO:0000122	negative regulation of transcription by R polymerase II	9.81e-20	6.56e-22	229	94.4103	-0.347709	0.0817238	131.052	-0.623801	0.00424434	124.881	-0.418317	0.379588	RNF38	MOUSEE3 ubiquitin-protein ligase RNF38 OS
TRINITY_DN10550_c1_g1	GO:0000122	negative regulation of transcription by R polymerase II	9.81e-20	6.56e-22	229	283.919	-0.0508303	0.934477	469.126	-0.466424	0.0268366	680.112	-0.251567	0.674968	PCGF1	DANREPolycomb group RING finger protein 1 OS
TRINITY_DN11381_c0_g2	GO:0000122	negative regulation of transcription by R polymerase II	9.81e-20	6.56e-22	229	13.8826	0.15093	0.928872	66.6878	-1.61353	0.000952662	13.5724	0.528408	0.778836	SP8	DANRETranscription factor Sp8 OS
TRINITY_DN12356_c0_g3	GO:0000122	negative regulation of transcription by R polymerase II	9.81e-20	6.56e-22	229	127.583	-0.219349	0.634195	278.458	-0.930754	0.00519286	675.968	-0.373414	0.558832	MAFB	DANRETranscription factor MafB OS
TRINITY_DN12388_c1_g1	GO:0000122	negative regulation of transcription by R polymerase II	9.81e-20	6.56e-22	229	193.875	-0.246493	0.31507	277.969	-0.761007	0.000830218	348.234	-0.316542	0.518825	RBTN2	DANRERhombotin-2 OS
TRINITY_DN12959_c0_g1	GO:0000122	negative regulation of transcription by R polymerase II	9.81e-20	6.56e-22	229	218.519	-0.847863	0.158999	556.002	-1.1748	0.0488775	1733.38	-0.525061	0.328753	LMO41	XENTRLIM domain transcription factor LMO4.1 OS
TRINITY_DN13133_c0_g1	GO:0000122	negative regulation of transcription by R polymerase II	9.81e-20	6.56e-22	229	136.9	-0.194503	0.37457	200.163	-0.419396	0.00584094	242.181	-0.248508	0.388494	GPS2	MOUSEG protein pathway suppressor 2 OS
TRINITY_DN13266_c0_g1	GO:0000122	negative regulation of transcription by R polymerase II	9.81e-20	6.56e-22	229	459.681	-0.198459	0.477679	575.714	-0.538157	0.04706	454.121	-0.39667	0.243739	COQ7	MOUSE5-demethoxyubiquinone hydroxylase, mitochondrial OS
TRINITY_DN15483_c0_g1	GO:0000122	negative regulation of transcription by R polymerase II	9.81e-20	6.56e-22	229	268.37	-0.288149	0.120767	352.299	-0.420405	0.0168864	360.872	-0.112244	0.813214	CDC73	CHICKParafibromin OS
TRINITY_DN15567_c2_g1	GO:0000122	negative regulation of transcription by R polymerase II	9.81e-20	6.56e-22	229	67.2863	0.172376	0.82794	58.9154	1.42515	0.0287472	70.8983	0.45604	0.573842	ZG64	XENLAGastrula zinc finger protein XlCGF64.1 (Fragment) OS
TRINITY_DN15945_c0_g1	GO:0000122	negative regulation of transcription by R polymerase II	9.81e-20	6.56e-22	229	160.088	-0.261994	0.118291	223.212	-0.493759	0.0017787	259.729	-0.340519	0.272798	SIR1	HUMAND-dependent protein deacetylase sirtuin-1 OS
TRINITY_DN1720_c0_g2	GO:0000122	negative regulation of transcription by R polymerase II	9.81e-20	6.56e-22	229	142.911	-0.26555	0.193363	205.164	-0.471471	0.00372622	197.468	-0.277879	0.454152	ATRX	PANTRTranscriptiol regulator ATRX OS
TRINITY_DN2160_c0_g1	GO:0000122	negative regulation of transcription by R polymerase II	9.81e-20	6.56e-22	229	908.895	-0.142605	0.482368	1980.19	-0.411519	0.0153302	3081.72	-0.298934	0.564615	TOB1	HUMANProtein Tob1 OS
TRINITY_DN2359_c2_g3	GO:0000122	negative regulation of transcription by R polymerase II	9.81e-20	6.56e-22	229	32.8941	0.77325	0.0829071	39.4717	0.91043	0.0440508	28.7647	0.505292	0.589227	HIC2	DANREHypermethylated in cancer 2 protein OS
TRINITY_DN2439_c1_g1	GO:0000122	negative regulation of transcription by R polymerase II	9.81e-20	6.56e-22	229	192.139	0.533505	0.0806537	208.846	0.541091	0.0323406	35.1708	1.01069	0.526104	FGF14	MOUSEFibroblast growth factor 14 OS
TRINITY_DN3318_c0_g2	GO:0000122	negative regulation of transcription by R polymerase II	9.81e-20	6.56e-22	229	174.86	-0.528049	0.20029	373.192	-0.961532	0.0114878	804.596	-0.429825	0.505883	RBTN1	MOUSERhombotin-1 OS
TRINITY_DN353_c0_g1	GO:0000122	negative regulation of transcription by R polymerase II	9.81e-20	6.56e-22	229	139.54	0.0108189	0.962295	199.113	-0.322586	0.0101182	235.261	-0.151174	0.768328	ZBT44	XENTRZinc finger and BTB domain-containing protein 44 OS
TRINITY_DN3557_c0_g1	GO:0000122	negative regulation of transcription by R polymerase II	9.81e-20	6.56e-22	229	134.858	-0.25477	0.617228	90.7215	0.875962	0.0237723	100.849	0.371786	0.667405	OLIG1	HUMANOligodendrocyte transcription factor 1 OS
TRINITY_DN357_c0_g3	GO:0000122	negative regulation of transcription by R polymerase II	9.81e-20	6.56e-22	229	84.6783	0.0443025	0.857508	126.845	-0.375932	0.0252881	166.448	-0.38226	0.250329	NR2C1	XENTRNuclear receptor subfamily 2 group C member 1 OS
TRINITY_DN383_c1_g1	GO:0000122	negative regulation of transcription by R polymerase II	9.81e-20	6.56e-22	229	123.185	0.107275	0.516785	147.66	-0.318362	0.0389578	160.951	-0.28892	0.413037	SP3	CHICKTranscription factor Sp3 OS
TRINITY_DN39292_c0_g1	GO:0000122	negative regulation of transcription by R polymerase II	9.81e-20	6.56e-22	229	14.4137	-1.99201	0.0878028	45.9305	-1.28062	0.00847022	7.31581	0.430445	0.922754	HELT	DANREHairy and enhancer of split-related protein helt OS
TRINITY_DN43311_c0_g2	GO:0000122	negative regulation of transcription by R polymerase II	9.81e-20	6.56e-22	229				279.97	-1.4099	0.0429709	1032.42	-0.529639	0.210557	TLX3	HUMANT-cell leukemia homeobox protein 3 OS
TRINITY_DN44674_c0_g1	GO:0000122	negative regulation of transcription by R polymerase II	9.81e-20	6.56e-22	229	332.947	-0.156892	0.292424	447.98	-0.359722	0.015132	445.682	-0.355265	0.266455	TAF9	RATTranscription initiation factor TFIID subunit 9 OS
TRINITY_DN46347_c0_g1	GO:0000122	negative regulation of transcription by R polymerase II	9.81e-20	6.56e-22	229				23.6254	-0.967805	0.0479003				DMX1B	DANREDiencephalon/mesencephalon homeobox protein 1-B OS
TRINITY_DN4690_c0_g1	GO:0000122	negative regulation of transcription by R polymerase II	9.81e-20	6.56e-22	229	57.0897	-0.146074	0.591007	75.9166	-0.453671	0.0440508	81.8204	-0.307054	0.571215	IKZF5	HUMANZinc finger protein Pegasus OS
TRINITY_DN4780_c0_g1	GO:0000122	negative regulation of transcription by R polymerase II	9.81e-20	6.56e-22	229	145.655	-0.356088	0.106787	203.7	-0.493427	0.0076958	141.177	-0.273758	0.415989	E2F6	BOVINTranscription factor E2F6 OS
TRINITY_DN4946_c0_g2	GO:0000122	negative regulation of transcription by R polymerase II	9.81e-20	6.56e-22	229	136.36	-0.171567	0.436596	215.636	-0.361023	0.0499063	189.701	-0.283333	0.503101	PHF12	HUMANPHD finger protein 12 OS
TRINITY_DN5086_c0_g1	GO:0000122	negative regulation of transcription by R polymerase II	9.81e-20	6.56e-22	229	477.177	-0.407228	0.366027	1035.8	-0.36819	0.000828535	1552.98	-0.246167	0.566526	KCIP4	MACFAKv channel-interacting protein 4 OS
TRINITY_DN6721_c0_g1	GO:0000122	negative regulation of transcription by R polymerase II	9.81e-20	6.56e-22	229	83.4161	0.261543	0.366095	63.0687	0.774536	0.0382446	42.0583	0.325145	0.763387	MIER2	HUMANMesoderm induction early response protein 2 OS
TRINITY_DN6972_c0_g5	GO:0000122	negative regulation of transcription by R polymerase II	9.81e-20	6.56e-22	229	233.69	0.257196	0.593307	482.094	-0.935953	0.00685444	978.402	-0.371535	0.485965	ETV1	MOUSEETS translocation variant 1 OS
TRINITY_DN7192_c1_g2	GO:0000122	negative regulation of transcription by R polymerase II	9.81e-20	6.56e-22	229	210.524	-0.585993	0.572456	2148.04	-1.43216	0.00984607	12214.1	-0.458394	0.416483	ZIC1	XENLAZinc finger protein ZIC 1 OS
TRINITY_DN7685_c0_g1	GO:0000122	negative regulation of transcription by R polymerase II	9.81e-20	6.56e-22	229	665.168	-0.100823	0.631668	628.011	-0.346648	0.00710109	754.095	-0.0659608	0.853697	AKIR1	XENTRAkirin-1 OS
TRINITY_DN7989_c0_g2	GO:0000122	negative regulation of transcription by R polymerase II	9.81e-20	6.56e-22	229	387.914	0.276508	0.0676295	257.123	0.361154	0.0276089	114.095	0.0573969	0.914968	TEN1	CHICKTeneurin-1 OS
TRINITY_DN809_c0_g1	GO:0000122	negative regulation of transcription by R polymerase II	9.81e-20	6.56e-22	229				45.3304	-1.06457	0.0447297	87.1256	-0.0951684	0.919442	MSXC	DANREHomeobox protein MSH-C OS
TRINITY_DN8269_c0_g1	GO:0000122	negative regulation of transcription by R polymerase II	9.81e-20	6.56e-22	229	43.1328	-0.371187	0.340261	61.7199	-0.749692	0.00561387	66.6826	-0.355237	0.541792	N42L2	HUMANNEDD4-binding protein 2-like 2 OS
TRINITY_DN8778_c0_g1	GO:0000122	negative regulation of transcription by R polymerase II	9.81e-20	6.56e-22	229	28.2572	-0.177053	0.698783	76.0298	-0.845616	0.0127296	235.131	-0.569365	0.348667	CDN1C	HUMANCyclin-dependent kise inhibitor 1C OS
TRINITY_DN9133_c2_g1	GO:0000122	negative regulation of transcription by R polymerase II	9.81e-20	6.56e-22	229	257.773	-0.300198	0.241673	837.921	-0.618666	0.010945	793.529	-0.372277	0.135591	DDIT3	HUMAND damage-inducible transcript 3 protein OS
TRINITY_DN9946_c0_g1	GO:0000122	negative regulation of transcription by R polymerase II	9.81e-20	6.56e-22	229	226.47	-0.169368	0.283164	264.626	-0.313134	0.0108719	243.648	-0.183496	0.45751	CUL4B	HUMANCullin-4B OS
TRINITY_DN10635_c0_g1	GO:0000122	negative regulation of transcription by R polymerase II	9.81e-20	6.56e-22	229				94.9948	0.560555	0.441305	14.8393	1.78077	0.019733	MAFA	DANRETranscription factor MafAa OS
TRINITY_DN17034_c0_g1	GO:0000122	negative regulation of transcription by R polymerase II	9.81e-20	6.56e-22	229							45.1055	2.17656	0.00758259	BMP2	MOUSEBone morphogenetic protein 2 OS
TRINITY_DN236618_c0_g1	GO:0000122	negative regulation of transcription by R polymerase II	9.81e-20	6.56e-22	229							14.5258	5.8513	0.0425814	HXA7	MORSAHomeobox protein Hox-A7 OS
TRINITY_DN2540_c14_g1	GO:0000122	negative regulation of transcription by R polymerase II	9.81e-20	6.56e-22	229	125.732	-0.128907	0.756903	196.688	-0.396596	0.172599	157.159	-0.500546	0.0136912	CBX8	MOUSEChromobox protein homolog 8 OS
TRINITY_DN3280_c2_g1	GO:0000122	negative regulation of transcription by R polymerase II	9.81e-20	6.56e-22	229							22.5876	2.52544	0.0325908	HXB4A	TAKRUHomeobox protein Hox-B4a OS
TRINITY_DN40861_c0_g2	GO:0000122	negative regulation of transcription by R polymerase II	9.81e-20	6.56e-22	229	15.3381	-0.493727	0.612538	21.2006	-0.161359	0.86722	26.6434	1.45019	0.0453492	SCRT1	MOUSETranscriptiol repressor scratch 1 OS
TRINITY_DN5596_c0_g1	GO:0000122	negative regulation of transcription by R polymerase II	9.81e-20	6.56e-22	229	111.724	0.0952397	0.655565	114.66	0.317772	0.217375	82.4009	0.645362	0.0309605	NCK2	HUMANCytoplasmic protein NCK2 OS
TRINITY_DN5641_c0_g2	GO:0000122	negative regulation of transcription by R polymerase II	9.81e-20	6.56e-22	229	22.5365	-0.425672	0.672682	30.6642	-0.328668	0.810841	740.724	-0.570121	0.0492118	PAX6	ORYLAPaired box protein Pax-6 OS
TRINITY_DN6941_c0_g1	GO:0000122	negative regulation of transcription by R polymerase II	9.81e-20	6.56e-22	229	2782.51	-0.375173	0.172068	4865	-0.103682	0.649863	3785.17	0.671212	0.0450914	TRI39	MOUSEE3 ubiquitin-protein ligase TRIM39 OS
TRINITY_DN809_c1_g1	GO:0000122	negative regulation of transcription by R polymerase II	9.81e-20	6.56e-22	229							52.6995	5.61227	0.00807178	HXC8A	DANREHomeobox protein Hox-C8a OS
TRINITY_DN17762_c0_g1	GO:0003714	transcription corepressor activity	9.83e-11	1.32e-12	78	386.773	0.483142	0.00173125	470.368	0.622355	0.0297198	353.844	0.599031	0.0109322	DNJB1	BOVINDJ homolog subfamily B member 1 OS
TRINITY_DN10203_c0_g1	GO:0003714	transcription corepressor activity	9.83e-11	1.32e-12	78	36.8343	-0.647412	0.0418993	57.6834	-0.898333	0.00630921	46.8958	-0.987785	0.00634239	NSD2	HUMANHistone-lysine N-methyltransferase NSD2 OS
TRINITY_DN997_c0_g1	GO:0003714	transcription corepressor activity	9.83e-11	1.32e-12	78	227.85	-0.828957	4.57e-05	264.224	-0.526444	0.00419801	236.304	-0.514529	0.0442966	DMAP1	HUMAND methyltransferase 1-associated protein 1 OS
TRINITY_DN1151_c0_g2	GO:0003714	transcription corepressor activity	9.83e-11	1.32e-12	78	386.558	0.417708	0.00266706	427.074	0.369621	0.000953193	218.968	0.142951	0.679014	ATN1	RATAtrophin-1 OS
TRINITY_DN1888_c6_g1	GO:0003714	transcription corepressor activity	9.83e-11	1.32e-12	78	92.0878	1.07637	0.00294261	120.387	0.762368	0.0326362	51.438	0.402933	0.668598	HDAC5	MOUSEHistone deacetylase 5 OS
TRINITY_DN430_c0_g4	GO:0003714	transcription corepressor activity	9.83e-11	1.32e-12	78	186.177	0.546597	0.013235	188.483	0.503986	0.0126248	153.246	0.135245	0.83094	CCND1	DANREG1/S-specific cyclin-D1 OS
TRINITY_DN63841_c0_g4	GO:0003714	transcription corepressor activity	9.83e-11	1.32e-12	78	103.453	-1.0673	0.0174254	169.791	-0.728283	0.0289491	91.3022	-0.0340657	0.981026	HEY1	DANREHairy/enhancer-of-split related with YRPW motif protein 1 OS
TRINITY_DN6688_c0_g1	GO:0003714	transcription corepressor activity	9.83e-11	1.32e-12	78	148.715	-0.685647	0.00021679	170.186	-0.50576	0.0141835	197.782	-0.717892	0.0584896	INSV	DROMEProtein insensitive OS
TRINITY_DN142_c0_g2	GO:0003714	transcription corepressor activity	9.83e-11	1.32e-12	78	206.327	0.683248	4.63e-06	237.08	0.407405	0.123591	143.389	0.670245	0.00588949	HDAC4	CHICKHistone deacetylase 4 OS
TRINITY_DN6531_c1_g2	GO:0003714	transcription corepressor activity	9.83e-11	1.32e-12	78	81.3715	-0.930127	0.0452736	114.941	-0.374797	0.538162	96.7844	-1.09254	0.00452398	ZN274	HUMANNeurotrophin receptor-interacting factor homolog OS
TRINITY_DN1338_c0_g2	GO:0003714	transcription corepressor activity	9.83e-11	1.32e-12	78	104.391	1.15489	0.00507087	80.9101	0.612736	0.0925482	67.8117	0.458243	0.406566	PIAS1	HUMANE3 SUMO-protein ligase PIAS1 OS
TRINITY_DN3332_c0_g1	GO:0003714	transcription corepressor activity	9.83e-11	1.32e-12	78	206.797	0.615996	0.000460538	258.129	0.212849	0.460735	107.035	-0.0972855	0.878782	SMCA4	BOVINTranscription activator BRG1 OS
TRINITY_DN1795_c3_g1	GO:0003714	transcription corepressor activity	9.83e-11	1.32e-12	78	94.4535	0.46185	0.0133748	149.413	0.138734	0.438448	125.503	-0.00455831	0.995255	NSD1	HUMANHistone-lysine N-methyltransferase, H3 lysine-36 and H4 lysine-20 specific OS
TRINITY_DN1059_c6_g1	GO:0003714	transcription corepressor activity	9.83e-11	1.32e-12	78	145.097	0.386606	0.0266348	242.374	0.149846	0.676712	159.355	0.283195	0.549766	HDAC4	RATHistone deacetylase 4 OS
TRINITY_DN1888_c1_g1	GO:0003714	transcription corepressor activity	9.83e-11	1.32e-12	78	53.774	1.03473	0.00204289	82.0669	0.105861	0.877905	129.474	0.0801249	0.929415	HDAC4	CHICKHistone deacetylase 4 OS
TRINITY_DN786_c0_g1	GO:0003714	transcription corepressor activity	9.83e-11	1.32e-12	78	511.611	0.302849	0.0234933	773.496	0.0165606	0.925659	656.692	-0.178448	0.523014	SMCA2	MOUSEProbable global transcription activator SNF2L2 OS
TRINITY_DN1059_c23_g1	GO:0003714	transcription corepressor activity	9.83e-11	1.32e-12	78	78.8917	0.828484	0.0210349	104.095	0.569858	0.198601	39.3227	-0.112779	0.92583	HDAC5	CRIGRHistone deacetylase 5 OS
TRINITY_DN15347_c0_g2	GO:0003714	transcription corepressor activity	9.83e-11	1.32e-12	78	71.726	0.806274	0.0286475	101.052	0.415395	0.189005	40.3646	0.278608	0.768068	HDAC5	CRIGRHistone deacetylase 5 OS
TRINITY_DN3206_c1_g1	GO:0003714	transcription corepressor activity	9.83e-11	1.32e-12	78	127.602	0.423111	0.0465368	174.392	0.0631952	0.77939	181.151	0.0711279	0.904887	HSF2	HUMANHeat shock factor protein 2 OS
TRINITY_DN3139_c0_g1	GO:0003714	transcription corepressor activity	9.83e-11	1.32e-12	78	65.2494	0.767594	0.000328823	71.1512	0.563066	0.0919575	77.3258	0.487913	0.388442	M3K7	RATMitogen-activated protein kise kise kise 7 OS
TRINITY_DN197_c1_g2	GO:0003714	transcription corepressor activity	9.83e-11	1.32e-12	78	61.3776	1.76381	0.000141418	104.723	0.175794	0.817381	114.518	0.212021	0.867987	CBP	MOUSECREB-binding protein OS
TRINITY_DN7177_c0_g1	GO:0003714	transcription corepressor activity	9.83e-11	1.32e-12	78	68.6226	0.857314	0.009772	128.803	0.335088	0.230549	156.509	0.226858	0.760028	CBP	RATCREB-binding protein OS
TRINITY_DN280_c0_g3	GO:0003714	transcription corepressor activity	9.83e-11	1.32e-12	78	170.357	0.56431	0.00304194	257.701	0.152432	0.331267	286.769	0.00839029	0.991777	ASH1L	HUMANHistone-lysine N-methyltransferase ASH1L OS
TRINITY_DN10223_c0_g1	GO:0003714	transcription corepressor activity	9.83e-11	1.32e-12	78	136.505	0.354074	0.037327	169.525	0.0228659	0.941206	221.4	-0.0979619	0.87904	PHRF1	MOUSEPHD and RING finger domain-containing protein 1 OS
TRINITY_DN13624_c0_g1	GO:0003714	transcription corepressor activity	9.83e-11	1.32e-12	78	107.378	0.710577	0.0110589	76.2189	-0.0831172	0.868126	51.5423	0.619303	0.237994	PKNX2	HUMANHomeobox protein PKNOX2 OS
TRINITY_DN14586_c1_g1	GO:0003714	transcription corepressor activity	9.83e-11	1.32e-12	78	199.795	0.435202	0.0300845	276.691	0.0388937	0.883203	261.01	-0.0256474	0.969307	MIER3	MACFAMesoderm induction early response protein 3 OS
TRINITY_DN16146_c0_g1	GO:0003714	transcription corepressor activity	9.83e-11	1.32e-12	78	25.9142	0.848339	0.0333694	25.9779	0.610487	0.382743	19.7843	0.731461	0.413282	CCND2	CHICKG1/S-specific cyclin-D2 OS
TRINITY_DN2055_c0_g1	GO:0003714	transcription corepressor activity	9.83e-11	1.32e-12	78	39.5963	0.68288	0.0301839	48.1947	0.375114	0.155883	49.3825	0.000133131	0.99988	ZN276	HUMANZinc finger protein 276 OS
TRINITY_DN22_c0_g1	GO:0003714	transcription corepressor activity	9.83e-11	1.32e-12	78	48.3578	0.794473	0.0150953	83.7233	0.676285	0.0599413	92.5992	0.486354	0.331014	HIPK2	HUMANHomeodomain-interacting protein kise 2 OS
TRINITY_DN2340_c0_g1	GO:0003714	transcription corepressor activity	9.83e-11	1.32e-12	78	65.9638	0.52891	0.035269	120.05	0.323461	0.121646	102.373	0.108248	0.877925	M3K9	MOUSEMitogen-activated protein kise kise kise 9 OS
TRINITY_DN2396_c0_g2	GO:0003714	transcription corepressor activity	9.83e-11	1.32e-12	78	98.6763	-0.824037	0.0242731	110.052	-0.422637	0.412471	85.8818	-0.540281	0.493677	ZG57	XENLAGastrula zinc finger protein XlCGF57.1 (Fragment) OS
TRINITY_DN2495_c6_g1	GO:0003714	transcription corepressor activity	9.83e-11	1.32e-12	78	32.4387	-1.05268	0.016519	33.8722	-0.303946	0.710211	39.0768	-0.141842	0.919442	ZN431	HUMANZinc finger protein 431 OS
TRINITY_DN2614_c0_g2	GO:0003714	transcription corepressor activity	9.83e-11	1.32e-12	78	152.956	0.538644	0.00298599	207.589	0.151816	0.478409	193.785	-0.143931	0.789445	NCOR1	HUMANNuclear receptor corepressor 1 OS
TRINITY_DN2614_c0_g3	GO:0003714	transcription corepressor activity	9.83e-11	1.32e-12	78	191.79	0.563555	0.000747201	255.75	0.302694	0.111767	224.332	0.0274322	0.968401	RERE	HUMArginine-glutamic acid dipeptide repeats protein OS
TRINITY_DN363_c0_g1	GO:0003714	transcription corepressor activity	9.83e-11	1.32e-12	78	409.49	0.732011	0.0188583	218.449	0.631745	0.0999988	138.094	0.218188	0.639574	TLE5	HUMANTLE family member 5 OS
TRINITY_DN3641_c2_g1	GO:0003714	transcription corepressor activity	9.83e-11	1.32e-12	78	477.849	0.359723	0.00529012	651.948	0.0517495	0.82969	673.066	0.231137	0.509516	PKNX1	BOVINHomeobox protein PKNOX1 OS
TRINITY_DN4083_c0_g2	GO:0003714	transcription corepressor activity	9.83e-11	1.32e-12	78	103.07	0.741262	0.00451419	143.883	0.135417	0.665176	160.651	0.0963855	0.909022	ARI4B	MOUSEAT-rich interactive domain-containing protein 4B OS
TRINITY_DN4144_c2_g4	GO:0003714	transcription corepressor activity	9.83e-11	1.32e-12	78	208.904	0.624074	0.011832	174.364	0.31387	0.0574268	151.729	0.0202461	0.972959	SIAH1	DANREE3 ubiquitin-protein ligase Siah1 OS
TRINITY_DN4858_c2_g1	GO:0003714	transcription corepressor activity	9.83e-11	1.32e-12	78	149.305	0.528046	0.00188751	182.618	0.295308	0.23707	148.792	0.098318	0.760028	STK40	CHICKSerine/threonine-protein kise 40 OS
TRINITY_DN5155_c0_g1	GO:0003714	transcription corepressor activity	9.83e-11	1.32e-12	78	386.573	0.322047	0.000495604	671.424	-0.0760803	0.571355	738.287	-0.126045	0.84593	RERE	RATArginine-glutamic acid dipeptide repeats protein OS
TRINITY_DN5469_c0_g1	GO:0003714	transcription corepressor activity	9.83e-11	1.32e-12	78	82.7343	0.545057	0.00431154	81.9451	-0.105325	0.745364	113.665	0.0690555	0.942318	ZBT21	HUMANZinc finger and BTB domain-containing protein 21 OS
TRINITY_DN55834_c0_g1	GO:0003714	transcription corepressor activity	9.83e-11	1.32e-12	78	292.107	0.343979	0.0262339	322.785	0.170958	0.604727	358.254	0.11729	0.774971	HDGF	BOVINHepatoma-derived growth factor OS
TRINITY_DN5732_c0_g1	GO:0003714	transcription corepressor activity	9.83e-11	1.32e-12	78	25.2834	0.947872	0.00302334	30.4309	0.538298	0.13477	15.494	0.593734	0.550599	ARI5B	CHICKAT-rich interactive domain-containing protein 5B OS
TRINITY_DN658_c2_g3	GO:0003714	transcription corepressor activity	9.83e-11	1.32e-12	78	159.663	0.312691	0.0263286	216.224	0.10528	0.498809	213.668	0.0787091	0.872621	HIPK1	MOUSEHomeodomain-interacting protein kise 1 OS
TRINITY_DN658_c2_g4	GO:0003714	transcription corepressor activity	9.83e-11	1.32e-12	78	114.76	0.501131	0.00507632	149.954	0.151474	0.383698	94.2227	0.00790354	0.990884	HIPK1	MOUSEHomeodomain-interacting protein kise 1 OS
TRINITY_DN7120_c0_g2	GO:0003714	transcription corepressor activity	9.83e-11	1.32e-12	78	104.926	0.523432	0.0184522	114.691	0.293453	0.352981	91.9131	0.676299	0.0933476	KLF15	MOUSEKrueppel-like factor 15 OS
TRINITY_DN730_c1_g1	GO:0003714	transcription corepressor activity	9.83e-11	1.32e-12	78	82.5576	1.06333	0.00313852	35.1549	0.33654	0.543873	24.9467	0.42483	0.686391	CDYL2	HUMANChromodomain Y-like protein 2 OS
TRINITY_DN746_c0_g2	GO:0003714	transcription corepressor activity	9.83e-11	1.32e-12	78	291.582	0.648034	0.0101719	213.472	0.170844	0.657982	362.414	0.0372605	0.961042	NFIX	MESAUNuclear factor 1 X-type OS
TRINITY_DN7481_c0_g1	GO:0003714	transcription corepressor activity	9.83e-11	1.32e-12	78	545.03	-0.807063	0.0283976	515.553	-0.375068	0.434458	441.312	-0.274044	0.74552	UXT	RATProtein UXT OS
TRINITY_DN8241_c0_g1	GO:0003714	transcription corepressor activity	9.83e-11	1.32e-12	78	44.3037	-0.689343	0.0259865	60.9073	-0.605003	0.149343	139.384	-0.508054	0.348233	AEBP2	DANREZinc finger protein AEBP2 OS
TRINITY_DN8611_c0_g1	GO:0003714	transcription corepressor activity	9.83e-11	1.32e-12	78	33.1835	-0.712038	0.00934619	77.5795	-0.445487	0.0791257	88.769	-0.352092	0.277766	ZN136	HUMANZinc finger protein 136 OS
TRINITY_DN8805_c1_g1	GO:0003714	transcription corepressor activity	9.83e-11	1.32e-12	78	150.64	0.528067	0.0497045	173.644	-0.168031	0.766262	301.634	-0.0464608	0.963984	TRIB1	HUMANTribbles homolog 1 OS
TRINITY_DN9163_c0_g1	GO:0003714	transcription corepressor activity	9.83e-11	1.32e-12	78	177.681	0.582218	0.00309749	182.032	0.26912	0.431645	121.466	-0.0657938	0.900226	JAZF1	POBJuxtaposed with another zinc finger protein 1 OS
TRINITY_DN9289_c0_g1	GO:0003714	transcription corepressor activity	9.83e-11	1.32e-12	78	241.567	-0.633145	0.00116498	320.818	-0.510684	0.0610153	319.992	-0.4099	0.300696	ZBT14	CHICKZinc finger and BTB domain-containing protein 14 OS
TRINITY_DN954_c1_g2	GO:0003714	transcription corepressor activity	9.83e-11	1.32e-12	78	108.053	0.687117	0.00796135	65.2552	0.0877309	0.866584	97.3425	-0.207621	0.766614	ELK4	MOUSEETS domain-containing protein Elk-4 OS
TRINITY_DN96_c0_g2	GO:0003714	transcription corepressor activity	9.83e-11	1.32e-12	78	149.597	-0.494426	0.01916	187.227	-0.180705	0.592692	163.489	-0.0980342	0.816633	SIN3A	MOUSEPaired amphipathic helix protein Sin3a OS
TRINITY_DN96_c0_g3	GO:0003714	transcription corepressor activity	9.83e-11	1.32e-12	78	84.8155	0.354861	0.0406113	140.138	0.136771	0.442515	140.937	0.0642347	0.915259	SIN3A	HUMANPaired amphipathic helix protein Sin3a OS
TRINITY_DN15567_c3_g1	GO:0003714	transcription corepressor activity	9.83e-11	1.32e-12	78	22.1864	1.0762	0.170985	21.2244	2.56371	0.0184011	21.9149	0.673056	0.689267	ZG8	XENLAGastrula zinc finger protein XlCGF8.2DB (Fragment) OS
TRINITY_DN2495_c4_g1	GO:0003714	transcription corepressor activity	9.83e-11	1.32e-12	78	52.4497	0.142178	0.771311	94.6723	0.928435	0.00935655	72.5122	0.110367	0.923512	ZG8	XENLAGastrula zinc finger protein XlCGF8.2DB (Fragment) OS
TRINITY_DN111099_c0_g1	GO:0003714	transcription corepressor activity	9.83e-11	1.32e-12	78	32.29	-0.333568	0.499109	34.568	-1.44584	0.00237851	66.635	-0.392487	0.61942	GEMI	HUMANGeminin OS
TRINITY_DN13133_c0_g1	GO:0003714	transcription corepressor activity	9.83e-11	1.32e-12	78	136.9	-0.194503	0.37457	200.163	-0.419396	0.00584094	242.181	-0.248508	0.388494	GPS2	MOUSEG protein pathway suppressor 2 OS
TRINITY_DN13451_c0_g2	GO:0003714	transcription corepressor activity	9.83e-11	1.32e-12	78	27.124	-0.455863	0.931098	14.4769	7.18809	0.026182				SRSF2	PIGSerine/arginine-rich splicing factor 2 OS
TRINITY_DN15945_c0_g1	GO:0003714	transcription corepressor activity	9.83e-11	1.32e-12	78	160.088	-0.261994	0.118291	223.212	-0.493759	0.0017787	259.729	-0.340519	0.272798	SIR1	HUMAND-dependent protein deacetylase sirtuin-1 OS
TRINITY_DN16759_c0_g1	GO:0003714	transcription corepressor activity	9.83e-11	1.32e-12	78	12.3997	-0.111521	0.918365	17.5911	-1.47111	0.0104159	28.526	-0.65616	0.527116	CTIP	DANRED endonuclease RBBP8 OS
TRINITY_DN1933_c0_g2	GO:0003714	transcription corepressor activity	9.83e-11	1.32e-12	78	347.384	-0.116338	0.788295	408.39	-0.555036	0.0423189	466.611	-0.162428	0.745529	SRSF2	PANTRSerine/arginine-rich splicing factor 2 OS
TRINITY_DN2160_c0_g1	GO:0003714	transcription corepressor activity	9.83e-11	1.32e-12	78	908.895	-0.142605	0.482368	1980.19	-0.411519	0.0153302	3081.72	-0.298934	0.564615	TOB1	HUMANProtein Tob1 OS
TRINITY_DN3557_c0_g1	GO:0003714	transcription corepressor activity	9.83e-11	1.32e-12	78	134.858	-0.25477	0.617228	90.7215	0.875962	0.0237723	100.849	0.371786	0.667405	OLIG1	HUMANOligodendrocyte transcription factor 1 OS
TRINITY_DN39292_c0_g1	GO:0003714	transcription corepressor activity	9.83e-11	1.32e-12	78	14.4137	-1.99201	0.0878028	45.9305	-1.28062	0.00847022	7.31581	0.430445	0.922754	HELT	DANREHairy and enhancer of split-related protein helt OS
TRINITY_DN44674_c0_g1	GO:0003714	transcription corepressor activity	9.83e-11	1.32e-12	78	332.947	-0.156892	0.292424	447.98	-0.359722	0.015132	445.682	-0.355265	0.266455	TAF9	RATTranscription initiation factor TFIID subunit 9 OS
TRINITY_DN4780_c0_g1	GO:0003714	transcription corepressor activity	9.83e-11	1.32e-12	78	145.655	-0.356088	0.106787	203.7	-0.493427	0.0076958	141.177	-0.273758	0.415989	E2F6	BOVINTranscription factor E2F6 OS
TRINITY_DN4946_c0_g2	GO:0003714	transcription corepressor activity	9.83e-11	1.32e-12	78	136.36	-0.171567	0.436596	215.636	-0.361023	0.0499063	189.701	-0.283333	0.503101	PHF12	HUMANPHD finger protein 12 OS
TRINITY_DN5086_c0_g1	GO:0003714	transcription corepressor activity	9.83e-11	1.32e-12	78	477.177	-0.407228	0.366027	1035.8	-0.36819	0.000828535	1552.98	-0.246167	0.566526	KCIP4	MACFAKv channel-interacting protein 4 OS
TRINITY_DN6721_c0_g1	GO:0003714	transcription corepressor activity	9.83e-11	1.32e-12	78	83.4161	0.261543	0.366095	63.0687	0.774536	0.0382446	42.0583	0.325145	0.763387	MIER2	HUMANMesoderm induction early response protein 2 OS
TRINITY_DN8269_c0_g1	GO:0003714	transcription corepressor activity	9.83e-11	1.32e-12	78	43.1328	-0.371187	0.340261	61.7199	-0.749692	0.00561387	66.6826	-0.355237	0.541792	N42L2	HUMANNEDD4-binding protein 2-like 2 OS
TRINITY_DN905_c1_g3	GO:0003714	transcription corepressor activity	9.83e-11	1.32e-12	78	153.29	-0.0943484	0.651338	252.173	-0.309943	0.0478488	257.544	-0.191746	0.641339	REQUA	XENLAZinc finger protein ubi-d4 A OS
TRINITY_DN9133_c2_g1	GO:0003714	transcription corepressor activity	9.83e-11	1.32e-12	78	257.773	-0.300198	0.241673	837.921	-0.618666	0.010945	793.529	-0.372277	0.135591	DDIT3	HUMAND damage-inducible transcript 3 protein OS
TRINITY_DN2540_c14_g1	GO:0003714	transcription corepressor activity	9.83e-11	1.32e-12	78	125.732	-0.128907	0.756903	196.688	-0.396596	0.172599	157.159	-0.500546	0.0136912	CBX8	MOUSEChromobox protein homolog 8 OS
TRINITY_DN40861_c0_g2	GO:0003714	transcription corepressor activity	9.83e-11	1.32e-12	78	15.3381	-0.493727	0.612538	21.2006	-0.161359	0.86722	26.6434	1.45019	0.0453492	SCRT1	MOUSETranscriptiol repressor scratch 1 OS
TRINITY_DN17762_c0_g1	GO:0005524	ATP binding	2.14e-10	3e-12	194	386.773	0.483142	0.00173125	470.368	0.622355	0.0297198	353.844	0.599031	0.0109322	DNJB1	BOVINDJ homolog subfamily B member 1 OS
TRINITY_DN2954_c0_g3	GO:0005524	ATP binding	2.14e-10	3e-12	194	86.3578	0.527096	0.0204146	144.428	0.508325	0.0346494	136.27	0.492114	0.0400593	ACSA	MOUSEAcetyl-coenzyme A synthetase, cytoplasmic OS
TRINITY_DN4633_c1_g1	GO:0005524	ATP binding	2.14e-10	3e-12	194	943.272	0.406747	2.95e-05	1282.56	0.310508	0.0116202	669.556	0.172104	0.543267	SRPK2	MOUSESRSF protein kise 2 OS
TRINITY_DN1033_c1_g1	GO:0005524	ATP binding	2.14e-10	3e-12	194	232.347	0.676225	0.00438881	345.814	0.401982	0.035276	297.965	0.0468022	0.956563	AKT3	HUMANRAC-gamma serine/threonine-protein kise OS
TRINITY_DN11900_c0_g1	GO:0005524	ATP binding	2.14e-10	3e-12	194	498.036	-0.353231	0.013759	664.556	-0.467602	0.0200021	621.306	-0.239491	0.304005	MP2K2	CYPCADual specificity mitogen-activated protein kise kise 2 OS
TRINITY_DN12976_c0_g2	GO:0005524	ATP binding	2.14e-10	3e-12	194	22.6121	0.955773	0.0202639	23.8217	1.02698	0.0346494	21.7539	0.778995	0.218083	LATS2	HUMANSerine/threonine-protein kise LATS2 OS
TRINITY_DN14644_c0_g1	GO:0005524	ATP binding	2.14e-10	3e-12	194	59.65	-0.46817	0.0340981	105.743	-0.559637	0.0242022	132.403	-0.375131	0.391117	SMC5	TAKRUStructural maintence of chromosomes protein 5 OS
TRINITY_DN15431_c0_g1	GO:0005524	ATP binding	2.14e-10	3e-12	194	79.1969	-0.844139	0.0435244	94.3104	-0.683949	0.0408826	99.4712	-0.279607	0.695079	XRCC3	MOUSED repair protein XRCC3 OS
TRINITY_DN19389_c0_g2	GO:0005524	ATP binding	2.14e-10	3e-12	194	20.7004	-1.42336	0.0172376	24.4712	-2.19746	0.0218366	15.6212	-0.794559	0.463248	ATAD5	MOUSEATPase family AAA domain-containing protein 5 OS
TRINITY_DN21086_c0_g1	GO:0005524	ATP binding	2.14e-10	3e-12	194	1434.75	-0.428856	0.0118482	1062.02	-0.384774	5.89e-05	1098.34	-0.117447	0.869955	LANC1	DANREGlutathione S-transferase LANCL1 OS
TRINITY_DN3006_c0_g1	GO:0005524	ATP binding	2.14e-10	3e-12	194	280.621	0.437168	0.0249767	457.931	0.424553	0.048143	479.934	0.347511	0.220124	MKNK2	XENLAMAP kise-interacting serine/threonine-protein kise 2 OS
TRINITY_DN3482_c0_g1	GO:0005524	ATP binding	2.14e-10	3e-12	194	623.148	0.487736	0.0394212	246.474	0.569643	0.0158813	128.74	0.00196451	0.998945	AAKG2	POB5'-AMP-activated protein kise subunit gamma-2 OS
TRINITY_DN58451_c0_g1	GO:0005524	ATP binding	2.14e-10	3e-12	194	309.808	-0.857551	0.000118646	249.197	-0.571431	0.00172765	267.84	-0.357684	0.466323	ASSY	DANREArgininosuccite synthase OS
TRINITY_DN6465_c0_g1	GO:0005524	ATP binding	2.14e-10	3e-12	194	44.1878	-0.819326	0.00297702	58.1228	-0.911637	0.0104993	56.4848	-0.519609	0.296444	WRIP1	HUMATPase WRNIP1 OS
TRINITY_DN8199_c0_g1	GO:0005524	ATP binding	2.14e-10	3e-12	194	433.114	0.308762	0.0211641	400.808	0.324629	0.0473311	368.424	0.468153	0.0844092	DHE3	CHAACGlutamate dehydrogese, mitochondrial OS
TRINITY_DN903_c0_g1	GO:0005524	ATP binding	2.14e-10	3e-12	194	76.9341	0.781789	0.0467064	48.7567	1.05426	0.0341652	66.5484	0.368954	0.572267	RYR1	PIGRyanodine receptor 1 OS
TRINITY_DN4019_c0_g1	GO:0005524	ATP binding	2.14e-10	3e-12	194	1209.11	0.35339	0.0259911	1099.16	0.385979	0.0863448	823.98	0.528576	0.0347927	TCPH	CHICKT-complex protein 1 subunit eta OS
TRINITY_DN6464_c0_g1	GO:0005524	ATP binding	2.14e-10	3e-12	194	82.8627	-0.532008	0.0473292	106.624	-0.132997	0.738377	103.955	-0.512913	0.0429064	TIM44	HUMANMitochondrial import inner membrane translocase subunit TIM44 OS
TRINITY_DN7261_c0_g1	GO:0005524	ATP binding	2.14e-10	3e-12	194	49.6638	-0.78866	0.0471476	63.6261	-0.515636	0.248216	56.9706	-0.864819	0.00196177	RAF1	CHICKRAF proto-oncogene serine/threonine-protein kise OS
TRINITY_DN8931_c0_g1	GO:0005524	ATP binding	2.14e-10	3e-12	194	1000.61	-0.353061	0.0257547	1464.06	-0.53698	0.0731915	1250.4	-0.443836	0.0117774	KIF2A	POBKinesin-like protein KIF2A OS
TRINITY_DN41564_c0_g1	GO:0005524	ATP binding	2.14e-10	3e-12	194	14887.4	-0.374228	0.0235356	15295.9	-0.219689	0.107562	19590.8	-0.104677	0.764267	ACTB2	TAKRUActin, cytoplasmic 2 OS
TRINITY_DN1289_c2_g1	GO:0005524	ATP binding	2.14e-10	3e-12	194	3580.26	0.682573	0.0161794	1955.48	0.269866	0.346791	478.305	0.503505	0.31887	KCC2B	BOVINCalcium/calmodulin-dependent protein kise type II subunit beta OS
TRINITY_DN3332_c0_g1	GO:0005524	ATP binding	2.14e-10	3e-12	194	206.797	0.615996	0.000460538	258.129	0.212849	0.460735	107.035	-0.0972855	0.878782	SMCA4	BOVINTranscription activator BRG1 OS
TRINITY_DN786_c0_g1	GO:0005524	ATP binding	2.14e-10	3e-12	194	511.611	0.302849	0.0234933	773.496	0.0165606	0.925659	656.692	-0.178448	0.523014	SMCA2	MOUSEProbable global transcription activator SNF2L2 OS
TRINITY_DN892_c0_g1	GO:0005524	ATP binding	2.14e-10	3e-12	194	155.722	0.624847	0.0464244	417.75	0.0329948	0.932416	634.433	-0.184553	0.658852	MAST1	HUMANMicrotubule-associated serine/threonine-protein kise 1 OS
TRINITY_DN8699_c0_g1	GO:0005524	ATP binding	2.14e-10	3e-12	194	72.527	0.434112	0.0220954	109.851	0.113431	0.61336	86.2597	0.292106	0.337629	INSR	MOUSEInsulin receptor OS
TRINITY_DN892_c0_g2	GO:0005524	ATP binding	2.14e-10	3e-12	194	146.532	0.445412	0.00520128	209.383	0.178287	0.333061	204.01	0.000776735	0.999195	CHD9	HUMANChromodomain-helicase-D-binding protein 9 OS
TRINITY_DN12147_c0_g1	GO:0005524	ATP binding	2.14e-10	3e-12	194	362.527	0.931347	0.000574643	324.119	-0.0841821	0.864347	297.167	-0.106089	0.887316	M4K4	HUMANMitogen-activated protein kise kise kise kise 4 OS
TRINITY_DN1703_c0_g3	GO:0005524	ATP binding	2.14e-10	3e-12	194	151.046	1.05816	0.0261534	109.192	0.396699	0.451173	143.859	0.783099	0.358553	M4K4	MOUSEMitogen-activated protein kise kise kise kise 4 OS
TRINITY_DN321_c1_g2	GO:0005524	ATP binding	2.14e-10	3e-12	194	46.358	1.01759	0.0255332	157.323	-0.0868479	0.874896	365.763	0.272875	0.608859	KALRN	HUMANKalirin OS
TRINITY_DN2326_c1_g1	GO:0005524	ATP binding	2.14e-10	3e-12	194	247.972	0.695366	0.00684609	208.273	0.0914133	0.773347	209.55	0.122913	0.784108	CDK17	HUMANCyclin-dependent kise 17 OS
TRINITY_DN11544_c0_g1	GO:0005524	ATP binding	2.14e-10	3e-12	194	354.652	0.524548	0.00489437	467.599	0.148043	0.496622	468.475	0.146708	0.800385	AKT3	MOUSERAC-gamma serine/threonine-protein kise OS
TRINITY_DN3139_c0_g1	GO:0005524	ATP binding	2.14e-10	3e-12	194	65.2494	0.767594	0.000328823	71.1512	0.563066	0.0919575	77.3258	0.487913	0.388442	M3K7	RATMitogen-activated protein kise kise kise 7 OS
TRINITY_DN8086_c0_g1	GO:0005524	ATP binding	2.14e-10	3e-12	194	48.5152	0.790557	0.0213751	14.4033	0.955158	0.152741	9.02149	-0.00276483	0.999195	MYO1C	CHICKUnconventiol myosin-Ic OS
TRINITY_DN18766_c0_g1	GO:0005524	ATP binding	2.14e-10	3e-12	194	217.233	0.800117	0.0172873	149.227	0.417621	0.23591	135.095	0.0679946	0.927843	AVR2A	CHICKActivin receptor type-2A OS
TRINITY_DN2674_c0_g2	GO:0005524	ATP binding	2.14e-10	3e-12	194	201.145	0.622047	0.0454314	75.9137	0.299288	0.716493	69.7983	-0.168128	0.900389	KPCD1	MOUSESerine/threonine-protein kise D1 OS
TRINITY_DN1019_c0_g3	GO:0005524	ATP binding	2.14e-10	3e-12	194	317.452	0.353467	0.0245956	366.324	0.0494582	0.804995	262.985	0.0911502	0.790433	YES	DANRETyrosine-protein kise yes OS
TRINITY_DN16867_c0_g1	GO:0005524	ATP binding	2.14e-10	3e-12	194	1052.57	0.627481	0.00847734	1041.32	0.278134	0.204181	1315.55	-0.359407	0.222977	SCN8A	MOUSESodium channel protein type 8 subunit alpha OS
TRINITY_DN321_c0_g2	GO:0005524	ATP binding	2.14e-10	3e-12	194	1623.03	0.556248	0.012565	1689.52	0.245326	0.209145	1875.22	-0.190145	0.620059	SCN8A	RATSodium channel protein type 8 subunit alpha OS
TRINITY_DN321_c12_g1	GO:0005524	ATP binding	2.14e-10	3e-12	194	242.722	0.951612	0.000147229	132.608	0.209424	0.788138	215.318	-0.279714	0.750335	SCN2A	HUMANSodium channel protein type 2 subunit alpha OS
TRINITY_DN10141_c0_g1	GO:0005524	ATP binding	2.14e-10	3e-12	194	114.4	-0.808751	0.00494103	103.382	0.0325462	0.959766	84.0017	-0.54684	0.400631	SYLM	POBProbable leucine--tR ligase, mitochondrial OS
TRINITY_DN1017_c0_g1	GO:0005524	ATP binding	2.14e-10	3e-12	194	97.4274	-0.814011	0.0158466	92.6055	-0.520919	0.26701	138.794	-0.542031	0.172153	MSH3	HUMAND mismatch repair protein Msh3 OS
TRINITY_DN10734_c0_g1	GO:0005524	ATP binding	2.14e-10	3e-12	194	81.4537	0.598519	0.00816554	95.7039	0.358596	0.0824253	70.5368	-0.0625919	0.937545	ABL2	HUMANTyrosine-protein kise ABL2 OS
TRINITY_DN10900_c0_g1	GO:0005524	ATP binding	2.14e-10	3e-12	194	208.969	-0.398817	0.00356897	250.838	-0.140315	0.528997	202.517	-0.0267111	0.957662	FAD1	DANREFAD synthase OS
TRINITY_DN1097_c1_g1	GO:0005524	ATP binding	2.14e-10	3e-12	194	35.3449	0.729958	0.0189608	39.3394	0.441563	0.395681	43.2524	0.32935	0.628753	STK38	POBSerine/threonine-protein kise 38 OS
TRINITY_DN11236_c0_g2	GO:0005524	ATP binding	2.14e-10	3e-12	194	24.9051	-3.69428	0.0275314	30.7486	-0.646379	0.531744	34.4202	-0.654807	0.5739	DNLI4	CHICKD ligase 4 OS
TRINITY_DN11497_c0_g1	GO:0005524	ATP binding	2.14e-10	3e-12	194	17.944	-1.88306	3.15e-05	14.0202	-0.921253	0.190062	11.5401	-1.06711	0.31303	STK36	MOUSESerine/threonine-protein kise 36 OS
TRINITY_DN11712_c0_g1	GO:0005524	ATP binding	2.14e-10	3e-12	194	42.7127	-0.898935	0.00650756	44.3833	-0.483382	0.155463	59.9909	-0.153216	0.859843	MVD1	DANREDiphosphomevalote decarboxylase OS
TRINITY_DN11898_c0_g1	GO:0005524	ATP binding	2.14e-10	3e-12	194	23.0527	1.42331	0.0272758	36.3866	0.903641	0.15781	13.3354	0.530524	0.824035	EPHB2	MOUSEEphrin type-B receptor 2 OS
TRINITY_DN11910_c0_g1	GO:0005524	ATP binding	2.14e-10	3e-12	194	1101.99	0.508171	0.0419742	381.448	0.914292	0.0691697	192.006	0.192402	0.837248	DCX	HUMANNeurol migration protein doublecortin OS
TRINITY_DN11994_c0_g2	GO:0005524	ATP binding	2.14e-10	3e-12	194	144.179	-0.450547	0.0450842	191.794	-0.400715	0.102512	173.526	-0.204144	0.512671	DDX49	HUMANProbable ATP-dependent R helicase DDX49 OS
TRINITY_DN12926_c0_g1	GO:0005524	ATP binding	2.14e-10	3e-12	194	406.006	0.459654	0.0303778	366.471	0.16583	0.589935	384.83	0.102945	0.833537	UB2D4	HUMANUbiquitin-conjugating enzyme E2 D4 OS
TRINITY_DN1314_c2_g1	GO:0005524	ATP binding	2.14e-10	3e-12	194	298.876	0.750233	0.00058157	147.676	0.330584	0.518386	258.863	-0.0515471	0.95649	V3	DANRENeuron vigator 3 OS
TRINITY_DN1370_c0_g1	GO:0005524	ATP binding	2.14e-10	3e-12	194	326.99	0.319662	0.0130614	480.107	-0.0354207	0.866082	640.255	-0.0797988	0.886241	BRSK2	HUMANSerine/threonine-protein kise BRSK2 OS
TRINITY_DN14091_c0_g1	GO:0005524	ATP binding	2.14e-10	3e-12	194	42.0913	-0.867222	0.0271837				8.24987	0.565926	0.674667	EPHA2	MACFAEphrin type-A receptor 2 OS
TRINITY_DN141_c2_g1	GO:0005524	ATP binding	2.14e-10	3e-12	194	1597.39	0.31914	0.00546561	1841.5	0.00818924	0.973768	1703.62	0.12459	0.656408	UB2L3	HUMANUbiquitin-conjugating enzyme E2 L3 OS
TRINITY_DN1435_c0_g3	GO:0005524	ATP binding	2.14e-10	3e-12	194	200.212	1.00255	2.25e-05	237.238	0.559038	0.0521613	44.8275	0.721905	0.404625	TNIK	MOUSETraf2 and NCK-interacting protein kise OS
TRINITY_DN14785_c0_g1	GO:0005524	ATP binding	2.14e-10	3e-12	194	30.1203	-1.59552	0.0219863	31.4774	-1.46818	0.0824253	24.2101	-0.57399	0.668908	L12	MOUSECHT, LRR and PYD domains-containing protein 12 OS
TRINITY_DN1552_c0_g1	GO:0005524	ATP binding	2.14e-10	3e-12	194	99.611	0.908027	0.00822082	117.24	0.518093	0.133562	78.6817	0.507172	0.359225	PANK1	HUMANPantothete kise 1 OS
TRINITY_DN166337_c0_g1	GO:0005524	ATP binding	2.14e-10	3e-12	194	24.3984	-2.12698	0.0124762	33.8979	-0.560061	0.551397	44.2112	0.345324	0.880681	LATS1	MOUSESerine/threonine-protein kise LATS1 OS
TRINITY_DN170_c5_g1	GO:0005524	ATP binding	2.14e-10	3e-12	194	181.804	0.40565	0.0242492	176.179	0.327288	0.260881	239.028	0.358753	0.529041	KS6A3	HUMANRibosomal protein S6 kise alpha-3 OS
TRINITY_DN17846_c0_g2	GO:0005524	ATP binding	2.14e-10	3e-12	194	174.686	-0.548888	0.023988	136.536	0.165467	0.512618	190.341	0.0850471	0.931948	UB2D4	HUMANUbiquitin-conjugating enzyme E2 D4 OS
TRINITY_DN17872_c0_g1	GO:0005524	ATP binding	2.14e-10	3e-12	194	17.166	3.76254	0.0199548				9.84718	4.49691	0.0736945	MYH11	CHICKMyosin-11 OS
TRINITY_DN1795_c4_g1	GO:0005524	ATP binding	2.14e-10	3e-12	194	60.3717	-0.586751	0.0355664	52.4305	0.144205	0.681155	54.0035	0.26018	0.727238	MRP4	HUMANMultidrug resistance-associated protein 4 OS
TRINITY_DN1824_c1_g1	GO:0005524	ATP binding	2.14e-10	3e-12	194	143.882	-0.408642	0.0406124	152.874	-0.258919	0.259596	146.058	-0.287837	0.435488	DCAKD	DANREDephospho-CoA kise domain-containing protein OS
TRINITY_DN18285_c0_g1	GO:0005524	ATP binding	2.14e-10	3e-12	194	16.2154	1.37163	0.0406113							KIF25	MACFAKinesin-like protein KIF25 OS
TRINITY_DN185_c0_g1	GO:0005524	ATP binding	2.14e-10	3e-12	194	402.692	0.428427	0.00568443	656.465	0.114967	0.495004	421.274	0.0735783	0.880316	LMTK3	MOUSESerine/threonine-protein kise LMTK3 OS
TRINITY_DN1851_c1_g1	GO:0005524	ATP binding	2.14e-10	3e-12	194	433.912	0.472813	0.0126611	420.898	0.209616	0.58224	304.087	0.337299	0.634617	CDKL5	MOUSECyclin-dependent kise-like 5 OS
TRINITY_DN18679_c0_g1	GO:0005524	ATP binding	2.14e-10	3e-12	194	37.0154	-2.48445	0.0488728	44.344	-1.06511	0.0901467	49.289	-0.744537	0.630207	L12	HUMANCHT, LRR and PYD domains-containing protein 12 OS
TRINITY_DN18872_c0_g1	GO:0005524	ATP binding	2.14e-10	3e-12	194	178.578	-0.538982	0.0130379	250.606	-0.435431	0.0818925	231.242	-0.341481	0.379588	RIOK2	HUMANSerine/threonine-protein kise RIO2 OS
TRINITY_DN19056_c0_g1	GO:0005524	ATP binding	2.14e-10	3e-12	194	19.9212	-0.955875	0.0469627	19.948	-0.601736	0.268176	20.0701	0.127272	0.941718	BTK	HUMANTyrosine-protein kise BTK OS
TRINITY_DN1909_c0_g2	GO:0005524	ATP binding	2.14e-10	3e-12	194	1035.46	0.522184	0.0455914	1337.56	0.508836	0.0768499	1021.64	0.212443	0.641991	RYR2	HUMANRyanodine receptor 2 OS
TRINITY_DN194638_c0_g1	GO:0005524	ATP binding	2.14e-10	3e-12	194	215.308	0.952051	0.0459294	66.5936	0.342479	0.730527	88.4916	0.799149	0.258975	KAD5	HUMAdenylate kise isoenzyme 5 OS
TRINITY_DN1955_c1_g1	GO:0005524	ATP binding	2.14e-10	3e-12	194	97.5357	0.550631	0.00494103	120.397	0.241531	0.262299	77.5082	0.336202	0.421045	ULK1	HUMANSerine/threonine-protein kise ULK1 OS
TRINITY_DN19667_c0_g1	GO:0005524	ATP binding	2.14e-10	3e-12	194	67.6489	-1.05736	0.0275314	24.7113	0.0194349	0.990361	10.9965	0.0163041	0.996746	MYO15	HUMANUnconventiol myosin-XV OS
TRINITY_DN2025_c2_g1	GO:0005524	ATP binding	2.14e-10	3e-12	194	73.6922	0.908477	0.0172217	82.9319	0.195252	0.554081	78.7724	0.729031	0.096204	UBE2F	DANRENEDD8-conjugating enzyme UBE2F OS
TRINITY_DN2075_c0_g3	GO:0005524	ATP binding	2.14e-10	3e-12	194	157.497	0.573849	0.0319815	510.946	0.443987	0.290807	193.368	0.350998	0.450311	M3K13	MOUSEMitogen-activated protein kise kise kise 13 OS
TRINITY_DN2121_c0_g1	GO:0005524	ATP binding	2.14e-10	3e-12	194	993.927	0.355905	0.0396396	974.006	0.235329	0.153897	819.792	0.181367	0.503513	ACTY	MOUSEBeta-centractin OS
TRINITY_DN21226_c0_g1	GO:0005524	ATP binding	2.14e-10	3e-12	194	46.734	0.923951	0.0330716	62.6654	0.556025	0.13825	63.3928	0.224374	0.689538	MP2K7	HUMANDual specificity mitogen-activated protein kise kise 7 OS
TRINITY_DN213_c0_g1	GO:0005524	ATP binding	2.14e-10	3e-12	194	40.1467	1.08761	0.0272751	41.0877	0.261651	0.703805	34.1146	0.276333	0.791477	DYRK2	MOUSEDual specificity tyrosine-phosphorylation-regulated kise 2 OS
TRINITY_DN21414_c0_g1	GO:0005524	ATP binding	2.14e-10	3e-12	194	76.9769	0.898919	0.0173525	87.6194	0.562751	0.238711	54.3009	0.44529	0.514274	MP2K6	DANREDual specificity mitogen-activated protein kise kise 6 OS
TRINITY_DN2151_c0_g2	GO:0005524	ATP binding	2.14e-10	3e-12	194	123.114	0.706483	0.0325244	149.244	0.432513	0.114197	167.454	0.0654683	0.926349	DNJC5	TETCFDJ homolog subfamily C member 5 OS
TRINITY_DN21597_c0_g2	GO:0005524	ATP binding	2.14e-10	3e-12	194	28.4839	2.90698	0.0400961	17.3181	1.42621	0.543518	45.6978	1.93551	0.411997	ADCY9	XENLAAdenylate cyclase type 9 OS
TRINITY_DN2192_c0_g1	GO:0005524	ATP binding	2.14e-10	3e-12	194	155.4	0.587596	0.00306951	142.844	0.439018	0.103338	105.07	-0.0394307	0.96136	WNK2	MOUSESerine/threonine-protein kise WNK2 OS
TRINITY_DN22_c0_g1	GO:0005524	ATP binding	2.14e-10	3e-12	194	48.3578	0.794473	0.0150953	83.7233	0.676285	0.0599413	92.5992	0.486354	0.331014	HIPK2	HUMANHomeodomain-interacting protein kise 2 OS
TRINITY_DN2340_c0_g1	GO:0005524	ATP binding	2.14e-10	3e-12	194	65.9638	0.52891	0.035269	120.05	0.323461	0.121646	102.373	0.108248	0.877925	M3K9	MOUSEMitogen-activated protein kise kise kise 9 OS
TRINITY_DN23506_c0_g1	GO:0005524	ATP binding	2.14e-10	3e-12	194	121.8	-0.488547	0.018752	151.826	-0.201992	0.586981	149.577	-0.178249	0.743461	SUV3	DANREATP-dependent R helicase SUPV3L1, mitochondrial OS
TRINITY_DN265109_c0_g1	GO:0005524	ATP binding	2.14e-10	3e-12	194	39.1354	1.06211	0.022458	22.7296	0.522435	0.406258	28.8861	1.36248	0.182775	BCR	MOUSEBreakpoint cluster region protein OS
TRINITY_DN2660_c0_g1	GO:0005524	ATP binding	2.14e-10	3e-12	194	238.158	-0.524328	0.0214315	172.385	-0.275237	0.294131	172.017	-0.304681	0.45744	NEK3	HUMANSerine/threonine-protein kise Nek3 OS
TRINITY_DN2670_c0_g1	GO:0005524	ATP binding	2.14e-10	3e-12	194	47.208	0.814703	0.00269192	59.8742	0.30134	0.228477	52.7369	0.0339415	0.974759	IGF1R	HUMANInsulin-like growth factor 1 receptor OS
TRINITY_DN2698_c0_g1	GO:0005524	ATP binding	2.14e-10	3e-12	194	3405.83	0.41831	0.0338759	4222.36	0.220534	0.407141	3313.81	0.254087	0.318976	KPYM	RATPyruvate kise PKM OS
TRINITY_DN2699_c1_g2	GO:0005524	ATP binding	2.14e-10	3e-12	194	25.8941	1.06377	0.00961758	32.3734	0.522548	0.163618	29.5077	0.1972	0.822696	IGF1R	RATInsulin-like growth factor 1 receptor OS
TRINITY_DN2770_c0_g1	GO:0005524	ATP binding	2.14e-10	3e-12	194	400.221	0.397646	0.040992	417.442	0.178968	0.335928	335.457	0.16872	0.554035	BCKD	HUMAN[3-methyl-2-oxobutanoate dehydrogese
TRINITY_DN280_c0_g1	GO:0005524	ATP binding	2.14e-10	3e-12	194	1219.25	-0.39047	0.00185875	1411.15	-0.143693	0.409409	1696.03	-0.0427696	0.949032	MP2K4	MOUSEDual specificity mitogen-activated protein kise kise 4 OS
TRINITY_DN29061_c0_g1	GO:0005524	ATP binding	2.14e-10	3e-12	194	44.0314	0.845387	0.00660193	68.7663	0.464383	0.0764184	66.3021	0.205204	0.677988	ST38L	MOUSESerine/threonine-protein kise 38-like OS
TRINITY_DN2980_c0_g2	GO:0005524	ATP binding	2.14e-10	3e-12	194	186.338	-0.422521	0.0346155	203.743	0.00996757	0.982681	197.915	-0.166182	0.784258	NO29	XENLANucleoplasmin-like protein NO29 OS
TRINITY_DN3201_c2_g1	GO:0005524	ATP binding	2.14e-10	3e-12	194	33.0586	1.00411	0.0160572	37.2284	0.396433	0.254426	47.4793	0.168847	0.835297	ATD2B	HUMATPase family AAA domain-containing protein 2B OS
TRINITY_DN3308_c9_g1	GO:0005524	ATP binding	2.14e-10	3e-12	194	50.5414	-1.01415	0.0038617	50.5853	-0.341722	0.58161	47.9324	-0.189904	0.840237	CHD1L	DANREChromodomain-helicase-D-binding protein 1-like OS
TRINITY_DN3532_c0_g1	GO:0005524	ATP binding	2.14e-10	3e-12	194	302.183	-0.687552	0.0282963	379.194	-0.206106	0.459323	359.611	-0.512177	0.263497	AASD1	DANREAlanyl-tR editing protein Aarsd1 OS
TRINITY_DN358_c0_g2	GO:0005524	ATP binding	2.14e-10	3e-12	194	51.3033	1.09413	0.0125983							KIT	TAKRUMast/stem cell growth factor receptor Kit OS
TRINITY_DN359_c0_g2	GO:0005524	ATP binding	2.14e-10	3e-12	194	334.484	0.333312	0.00297571	446.159	-0.0675809	0.760992	336.772	0.0763633	0.890613	CLCN4	HUMANH(+)/Cl(-) exchange transporter 4 OS
TRINITY_DN3627_c0_g1	GO:0005524	ATP binding	2.14e-10	3e-12	194	147.011	-0.565128	0.00108744	256.176	0.0284032	0.954848	246.82	0.0126122	0.990642	OPLA	HUMAN5-oxoprolise OS
TRINITY_DN36460_c0_g1	GO:0005524	ATP binding	2.14e-10	3e-12	194	118.769	-1.27759	0.0134098	177.553	-0.374723	0.507892				ACTM	LYTPIActin, muscle (Fragment) OS
TRINITY_DN3649_c0_g1	GO:0005524	ATP binding	2.14e-10	3e-12	194	77.6265	0.752631	0.0436638	77.9896	0.835108	0.0762625	65.2145	0.774923	0.184743	EKI1	HUMANEthanolamine kise 1 OS
TRINITY_DN3675_c0_g1	GO:0005524	ATP binding	2.14e-10	3e-12	194	270.665	-0.585384	0.022562	450.69	-0.268869	0.415241	333.77	-0.689417	0.189926	TDG	MOUSEG/T mismatch-specific thymine D glycosylase OS
TRINITY_DN3754_c0_g1	GO:0005524	ATP binding	2.14e-10	3e-12	194	169.095	0.542273	0.0290682	189.874	0.164633	0.684128	149.655	-0.0623236	0.923214	KI21A	HUMANKinesin-like protein KIF21A OS
TRINITY_DN4179_c1_g1	GO:0005524	ATP binding	2.14e-10	3e-12	194	88.8093	-1.0405	0.00477035	146.494	0.156308	0.721117	108.087	0.345154	0.537806	IDH3G	BOVINIsocitrate dehydrogese
TRINITY_DN4196_c0_g1	GO:0005524	ATP binding	2.14e-10	3e-12	194	110.448	-0.474459	0.0128345	158.63	-0.342404	0.340848	182.293	-0.17953	0.783116	SYAM	MOUSEAlanine--tR ligase, mitochondrial OS
TRINITY_DN42896_c0_g1	GO:0005524	ATP binding	2.14e-10	3e-12	194	13.2185	2.47977	0.0133319							MYO15	HUMANUnconventiol myosin-XV OS
TRINITY_DN4320_c5_g1	GO:0005524	ATP binding	2.14e-10	3e-12	194	164.646	0.66617	0.0207343	414.368	0.334026	0.466414	87.5281	0.186607	0.787794	SBK1	RATSerine/threonine-protein kise SBK1 OS
TRINITY_DN4324_c1_g2	GO:0005524	ATP binding	2.14e-10	3e-12	194	1676.86	0.377085	0.0405677	2628.54	0.0411961	0.901653	1615.36	0.139594	0.602726	KIF5A	HUMANKinesin heavy chain isoform 5A OS
TRINITY_DN4336_c0_g1	GO:0005524	ATP binding	2.14e-10	3e-12	194	848.24	0.31363	0.000676311	776.967	0.270093	0.00321932	707.798	0.132263	0.558832	DYHC1	MOUSECytoplasmic dynein 1 heavy chain 1 OS
TRINITY_DN44_c0_g1	GO:0005524	ATP binding	2.14e-10	3e-12	194	483.803	0.308472	0.00288446	523.481	0.0321071	0.831542	571.1	0.0626434	0.903784	SMC3	MOUSEStructural maintence of chromosomes protein 3 OS
TRINITY_DN444_c0_g1	GO:0005524	ATP binding	2.14e-10	3e-12	194	235.737	0.477468	0.00367792	289.944	0.147563	0.679358	384.354	0.0730294	0.903784	KI21A	HUMANKinesin-like protein KIF21A OS
TRINITY_DN4468_c0_g3	GO:0005524	ATP binding	2.14e-10	3e-12	194	85.0904	1.07324	9.69e-05	115.019	0.470204	0.25745	22.0508	0.292049	0.80234	DGKB	MOUSEDiacylglycerol kise beta OS
TRINITY_DN454_c0_g1	GO:0005524	ATP binding	2.14e-10	3e-12	194	3628.78	0.435858	0.00558988	2460.13	0.307724	0.0764184	2038.98	0.0163861	0.977157	SYN2	RATSypsin-2 OS
TRINITY_DN4558_c1_g1	GO:0005524	ATP binding	2.14e-10	3e-12	194	29.1609	-0.939922	0.0148768	33.4635	-0.329981	0.65678	37.3483	-0.238293	0.878055	DE	CHICKGlutamine-dependent D(+) synthetase OS
TRINITY_DN4692_c1_g1	GO:0005524	ATP binding	2.14e-10	3e-12	194	193.916	1.03303	0.0468611	172.148	0.471131	0.117742	212.743	0.260004	0.602726	KKCC1	HUMANCalcium/calmodulin-dependent protein kise kise 1 OS
TRINITY_DN4707_c0_g1	GO:0005524	ATP binding	2.14e-10	3e-12	194	69.4877	-0.801203	0.0183945	90.7991	-0.350766	0.300013	85.2014	-0.619599	0.0993688	TRPM6	HUMANTransient receptor potential cation channel subfamily M member 6 OS
TRINITY_DN471_c1_g1	GO:0005524	ATP binding	2.14e-10	3e-12	194	16.3627	0.950105	0.0228391	19.5388	0.510197	0.25635	19.2761	0.690565	0.291712	PAK4	HUMANSerine/threonine-protein kise PAK 4 OS
TRINITY_DN4773_c0_g2	GO:0005524	ATP binding	2.14e-10	3e-12	194	81.6603	0.531764	0.0321144	87.3832	0.156359	0.567122	78.3023	0.174876	0.809195	SCYL2	HUMANSCY1-like protein 2 OS
TRINITY_DN480_c0_g1	GO:0005524	ATP binding	2.14e-10	3e-12	194	2224	0.51697	0.000246084	1926.96	0.244444	0.0944513	1973.16	-0.0504779	0.907352	KIF1A	HUMANKinesin-like protein KIF1A OS
TRINITY_DN4858_c2_g1	GO:0005524	ATP binding	2.14e-10	3e-12	194	149.305	0.528046	0.00188751	182.618	0.295308	0.23707	148.792	0.098318	0.760028	STK40	CHICKSerine/threonine-protein kise 40 OS
TRINITY_DN4962_c0_g1	GO:0005524	ATP binding	2.14e-10	3e-12	194	1000.99	-0.359944	0.000863288	969.363	-0.232306	0.0221763	989.533	-0.107541	0.80273	KCY	DANREUMP-CMP kise OS
TRINITY_DN504_c0_g1	GO:0005524	ATP binding	2.14e-10	3e-12	194	333.053	0.320911	0.00196122	400.931	-0.0801646	0.603844	476.477	-0.0592982	0.882577	TPR	HUMANNucleoprotein TPR OS
TRINITY_DN5600_c0_g1	GO:0005524	ATP binding	2.14e-10	3e-12	194	91.2424	0.783449	0.00181674	104.377	0.0287512	0.938221	127.294	0.0209878	0.982043	TAOK1	HUMANSerine/threonine-protein kise TAO1 OS
TRINITY_DN5716_c0_g1	GO:0005524	ATP binding	2.14e-10	3e-12	194	136.956	0.475028	0.0479468	30.2714	0.599517	0.431645	19.8471	0.0803281	0.968401	KCNT2	RATPotassium channel subfamily T member 2 OS
TRINITY_DN5759_c0_g2	GO:0005524	ATP binding	2.14e-10	3e-12	194	76.805	-0.846505	0.00832402	154.853	-0.524023	0.19758	94.8825	-0.18767	0.749622	MRP3	MOUSECalicular multispecific organic anion transporter 2 OS
TRINITY_DN5842_c0_g1	GO:0005524	ATP binding	2.14e-10	3e-12	194	135.114	-0.43301	0.0232815	145.947	-0.202832	0.274781	195.815	-0.0722175	0.907976	SYQ	RATGlutamine--tR ligase OS
TRINITY_DN5872_c0_g1	GO:0005524	ATP binding	2.14e-10	3e-12	194	72.7915	0.697429	0.0027136	99.8937	0.328045	0.246615	122.439	0.133792	0.832846	AT133	HUMANProbable cation-transporting ATPase 13A3 OS
TRINITY_DN590_c2_g2	GO:0005524	ATP binding	2.14e-10	3e-12	194	92.2153	0.752872	0.0120944	212.253	0.550747	0.103338	144.779	0.415633	0.466	SIK2	HUMANSerine/threonine-protein kise SIK2 OS
TRINITY_DN5913_c1_g1	GO:0005524	ATP binding	2.14e-10	3e-12	194	136.707	0.420351	0.00594844	190.667	0.134392	0.413556	198.053	-0.0147088	0.982195	CHD6	MOUSEChromodomain-helicase-D-binding protein 6 OS
TRINITY_DN6148_c0_g1	GO:0005524	ATP binding	2.14e-10	3e-12	194	543.824	-0.497926	0.000476142	545.162	-0.314257	0.175737	467.675	-0.188672	0.604105	SYYC	DANRETyrosine--tR ligase, cytoplasmic OS
TRINITY_DN6187_c0_g1	GO:0005524	ATP binding	2.14e-10	3e-12	194	335.609	0.555696	0.0465827	85.6393	0.966139	0.0563635	58.6889	0.578075	0.341845	IP3KB	HUMANInositol-trisphosphate 3-kise B OS
TRINITY_DN6251_c0_g1	GO:0005524	ATP binding	2.14e-10	3e-12	194	190.828	0.533251	0.0310384	247.362	0.186876	0.437829	262.656	0.396691	0.279004	PCCA	MOUSEPropionyl-CoA carboxylase alpha chain, mitochondrial OS
TRINITY_DN63_c0_g1	GO:0005524	ATP binding	2.14e-10	3e-12	194	107.832	0.577681	0.0132594	123.073	0.333194	0.182693	112.405	0.165948	0.817405	TESK2	HUMANDual specificity testis-specific protein kise 2 OS
TRINITY_DN641_c0_g1	GO:0005524	ATP binding	2.14e-10	3e-12	194	246.847	0.597131	0.00723302	199.225	0.328098	0.196283	120.63	-0.0328217	0.960224	MYO10	MOUSEUnconventiol myosin-X OS
TRINITY_DN6479_c0_g1	GO:0005524	ATP binding	2.14e-10	3e-12	194	128.341	-0.522784	0.0448459	144.469	-0.448379	0.213608	126.827	-0.295647	0.538137	SMBP2	RATD-binding protein SMUBP-2 OS
TRINITY_DN6499_c0_g2	GO:0005524	ATP binding	2.14e-10	3e-12	194	26.5676	1.29667	0.000110263	37.6134	0.542217	0.0756249	34.6002	0.225638	0.784812	IGF1R	HUMANInsulin-like growth factor 1 receptor OS
TRINITY_DN658_c2_g3	GO:0005524	ATP binding	2.14e-10	3e-12	194	159.663	0.312691	0.0263286	216.224	0.10528	0.498809	213.668	0.0787091	0.872621	HIPK1	MOUSEHomeodomain-interacting protein kise 1 OS
TRINITY_DN658_c2_g4	GO:0005524	ATP binding	2.14e-10	3e-12	194	114.76	0.501131	0.00507632	149.954	0.151474	0.383698	94.2227	0.00790354	0.990884	HIPK1	MOUSEHomeodomain-interacting protein kise 1 OS
TRINITY_DN6581_c0_g2	GO:0005524	ATP binding	2.14e-10	3e-12	194	572.569	0.414711	0.0085222	723.606	-0.0122114	0.961535	843.827	0.160679	0.67801	KC1D	HUMANCasein kise I isoform delta OS
TRINITY_DN7051_c0_g2	GO:0005524	ATP binding	2.14e-10	3e-12	194	194.203	0.548556	0.00724663	214.41	0.289262	0.0384447	171.224	0.218075	0.520956	AKT2	HUMANRAC-beta serine/threonine-protein kise OS
TRINITY_DN7098_c0_g1	GO:0005524	ATP binding	2.14e-10	3e-12	194	348.495	-0.770562	0.000720385	354.333	-0.388061	0.21059	334.293	-0.0338334	0.971542	KHK	RATKetohexokise OS
TRINITY_DN7224_c0_g1	GO:0005524	ATP binding	2.14e-10	3e-12	194	99.5457	-0.440107	0.0437698	158.229	-0.329209	0.24526	141.501	-0.0205284	0.974563	DDX27	HUMANProbable ATP-dependent R helicase DDX27 OS
TRINITY_DN7276_c0_g1	GO:0005524	ATP binding	2.14e-10	3e-12	194	234.637	-0.698455	1.26e-08	208.064	-0.465255	0.0861576	218.205	-0.379808	0.230185	FDXA1	MOUSEFerredoxin-fold anticodon-binding domain-containing protein 1 homolog OS
TRINITY_DN7306_c0_g1	GO:0005524	ATP binding	2.14e-10	3e-12	194	36.1279	-0.638829	0.0395651	50.5063	-0.186563	0.733706	58.7884	-0.465946	0.338134	HELQ	HUMANHelicase POLQ-like OS
TRINITY_DN7535_c0_g1	GO:0005524	ATP binding	2.14e-10	3e-12	194	157.78	0.30734	0.0471862	182.679	0.0819371	0.764019	189.194	0.0304305	0.956563	AAPK1	HUMAN5'-AMP-activated protein kise catalytic subunit alpha-1 OS
TRINITY_DN7693_c0_g1	GO:0005524	ATP binding	2.14e-10	3e-12	194	202.506	-0.355037	0.0104422	231.312	-0.216199	0.32927	241.781	-0.0591857	0.92298	SYFA	DANREPhenylalanine--tR ligase alpha subunit OS
TRINITY_DN781_c0_g1	GO:0005524	ATP binding	2.14e-10	3e-12	194	351.164	0.364136	0.0186873	330.74	0.064281	0.779767	274.486	0.147155	0.679034	FYN	XIPHETyrosine-protein kise Fyn OS
TRINITY_DN7813_c0_g1	GO:0005524	ATP binding	2.14e-10	3e-12	194	49.5276	-0.502377	0.0289497	67.4234	-0.0739168	0.84861	57.6408	-0.00257255	0.99804	ACACB	HUMAcetyl-CoA carboxylase 2 OS
TRINITY_DN794_c0_g1	GO:0005524	ATP binding	2.14e-10	3e-12	194	37.7822	0.908807	0.00534611	133.093	0.810442	0.0656268	90.3285	0.468422	0.326446	EPHA8	HUMANEphrin type-A receptor 8 OS
TRINITY_DN794_c1_g1	GO:0005524	ATP binding	2.14e-10	3e-12	194	283.519	0.470403	0.0487055	258.423	0.358674	0.140182	87.4205	0.253857	0.592744	EPHB3	HUMANEphrin type-B receptor 3 OS
TRINITY_DN8116_c0_g1	GO:0005524	ATP binding	2.14e-10	3e-12	194	324.032	-1.09144	0.0143964	523.448	-0.411065	0.235835	1018.94	-0.321469	0.594844	MAPK3	HUMANMAP kise-activated protein kise 3 OS
TRINITY_DN8247_c0_g1	GO:0005524	ATP binding	2.14e-10	3e-12	194	554.745	-0.312975	0.00777609	604.398	-0.255482	0.190458	571.045	-0.19312	0.202954	NUBP1	DANRECytosolic Fe-S cluster assembly factor nubp1 OS
TRINITY_DN8784_c0_g1	GO:0005524	ATP binding	2.14e-10	3e-12	194	42.9757	-0.532569	0.0277125	52.5178	-0.453517	0.0731915	65.8147	-0.440826	0.197653	FBH1	HUMANF-box D helicase 1 OS
TRINITY_DN879_c0_g2	GO:0005524	ATP binding	2.14e-10	3e-12	194	111.271	0.63438	0.0149489	174.03	0.369594	0.107661	108.66	0.269191	0.656195	KAPCA	HUMANcAMP-dependent protein kise catalytic subunit alpha OS
TRINITY_DN880_c0_g1	GO:0005524	ATP binding	2.14e-10	3e-12	194	89.9103	0.6952	0.0387616	171.248	0.316927	0.426837	67.1839	0.43252	0.576831	PKN2	DANRESerine/threonine-protein kise N2 OS
TRINITY_DN8805_c1_g1	GO:0005524	ATP binding	2.14e-10	3e-12	194	150.64	0.528067	0.0497045	173.644	-0.168031	0.766262	301.634	-0.0464608	0.963984	TRIB1	HUMANTribbles homolog 1 OS
TRINITY_DN8906_c0_g1	GO:0005524	ATP binding	2.14e-10	3e-12	194	77.6057	-0.475514	0.0347484	113.142	-0.327387	0.397441	93.1274	-0.500746	0.200788	GATA	DANREGlutamyl-tR(Gln) amidotransferase subunit A, mitochondrial OS
TRINITY_DN9043_c0_g1	GO:0005524	ATP binding	2.14e-10	3e-12	194	59.2269	0.799982	0.0446665	48.6516	0.753416	0.103244				RYR3	MOUSERyanodine receptor 3 OS
TRINITY_DN9079_c0_g1	GO:0005524	ATP binding	2.14e-10	3e-12	194	36.696	0.961928	0.0231522	49.3771	0.135016	0.740199	17.2149	0.394954	0.779156	PDK1L	DANRESerine/threonine-protein kise pdik1l OS
TRINITY_DN9306_c0_g1	GO:0005524	ATP binding	2.14e-10	3e-12	194	178.838	-0.477491	0.00998155	238.233	-0.30781	0.37336	102.767	0.129495	0.866343	LDHD	HUMANProbable D-lactate dehydrogese, mitochondrial OS
TRINITY_DN9317_c0_g1	GO:0005524	ATP binding	2.14e-10	3e-12	194	186.722	0.322216	0.0497208	367.572	0.0354703	0.843772	354.043	0.139172	0.676177	IKKA	DANREInhibitor of nuclear factor kappa-B kise subunit alpha OS
TRINITY_DN9372_c0_g1	GO:0005524	ATP binding	2.14e-10	3e-12	194	307.063	0.430972	0.00823496	397.843	0.211221	0.31816	322.698	0.191633	0.614423	ATRX	PANTRTranscriptiol regulator ATRX OS
TRINITY_DN979_c1_g2	GO:0005524	ATP binding	2.14e-10	3e-12	194	97.9379	0.36647	0.0243067	159.771	0.091037	0.618556	150.207	0.130216	0.785817	CHD8	DANREChromodomain-helicase-D-binding protein 8 OS
TRINITY_DN9843_c0_g1	GO:0005524	ATP binding	2.14e-10	3e-12	194	1170.88	-0.317038	0.00548297	1135.16	-0.199636	0.340146	938.962	-0.0405656	0.949802	IDH3A	MOUSEIsocitrate dehydrogese
TRINITY_DN5813_c0_g1	GO:0005524	ATP binding	2.14e-10	3e-12	194	192.079	0.314358	0.211828	234.101	0.496792	0.0126843	168.31	0.634088	0.00661621	BCKD	HUMAN[3-methyl-2-oxobutanoate dehydrogese
TRINITY_DN11977_c0_g2	GO:0005524	ATP binding	2.14e-10	3e-12	194	3777.05	0.219675	0.334757	2726.29	0.34629	0.00145119	1355.72	0.266839	0.544708	AT1A3	CHICKSodium/potassium-transporting ATPase subunit alpha-3 OS
TRINITY_DN11236_c0_g3	GO:0005524	ATP binding	2.14e-10	3e-12	194	34.8208	-0.38471	0.160739	50.8028	-0.685727	0.0206322	51.7008	-0.298845	0.53741	DNLI4	CHICKD ligase 4 OS
TRINITY_DN13246_c0_g1	GO:0005524	ATP binding	2.14e-10	3e-12	194	17.442	-0.780412	0.165472	31.0443	-0.864062	0.0362938	53.6443	-0.499501	0.484588	TOP2A	CRIGRD topoisomerase 2-alpha OS
TRINITY_DN15463_c0_g1	GO:0005524	ATP binding	2.14e-10	3e-12	194				17.561	-0.833225	0.0472138	29.7596	-0.378118	0.64059	MCM4	XENTRD replication licensing factor mcm4 OS
TRINITY_DN17589_c0_g1	GO:0005524	ATP binding	2.14e-10	3e-12	194	17.406	-0.0478217	0.964577	21.7955	1.40571	0.00840376	29.46	0.286067	0.802139	PAK2	RATSerine/threonine-protein kise PAK 2 OS
TRINITY_DN1766_c1_g1	GO:0005524	ATP binding	2.14e-10	3e-12	194	21.9374	0.545919	0.237585	22.5988	0.97296	0.0395337	25.8858	0.988595	0.403165	NEK6	MOUSESerine/threonine-protein kise Nek6 OS
TRINITY_DN19860_c0_g1	GO:0005524	ATP binding	2.14e-10	3e-12	194	53.6301	-0.474832	0.388426	56.1228	-0.847329	0.0440508	55.6375	-0.663012	0.335744	TPK1	MOUSEThiamin pyrophosphokise 1 OS
TRINITY_DN21684_c0_g1	GO:0005524	ATP binding	2.14e-10	3e-12	194				16.1373	-1.00731	0.0250648	21.2203	-0.365932	0.760028	NEK2	HUMANSerine/threonine-protein kise Nek2 OS
TRINITY_DN2204_c0_g3	GO:0005524	ATP binding	2.14e-10	3e-12	194	213.69	0.73353	0.0700008	229.075	0.530765	0.0329043	121.64	-0.188647	0.853324	TRPM3	HUMANTransient receptor potential cation channel subfamily M member 3 OS
TRINITY_DN2279_c1_g1	GO:0005524	ATP binding	2.14e-10	3e-12	194	74.9795	0.433361	0.144377	98.7245	0.636363	0.0263283	61.495	0.209782	0.77634	DCLK2	HUMANSerine/threonine-protein kise DCLK2 OS
TRINITY_DN24107_c0_g1	GO:0005524	ATP binding	2.14e-10	3e-12	194				21.8146	-0.763495	0.0428985	27.998	-0.154753	0.894584	MCM5	XENTRD replication licensing factor mcm5 OS
TRINITY_DN25885_c0_g2	GO:0005524	ATP binding	2.14e-10	3e-12	194	204.743	0.377699	0.253936	229.92	0.553187	0.02485	248.508	0.413531	0.294847	MYH9	HUMANMyosin-9 OS
TRINITY_DN315_c0_g3	GO:0005524	ATP binding	2.14e-10	3e-12	194	229.946	-0.107541	0.447007	309.94	-0.341473	0.00468907	411.437	-0.271883	0.457204	TLK2	DANRESerine/threonine-protein kise tousled-like 2 OS
TRINITY_DN32922_c0_g1	GO:0005524	ATP binding	2.14e-10	3e-12	194	13.1293	0.846559	0.195048	18.7648	1.14318	0.0485146	12.3506	0.83164	0.466323	UHMK1	RATSerine/threonine-protein kise Kist OS
TRINITY_DN3661_c0_g2	GO:0005524	ATP binding	2.14e-10	3e-12	194	882.417	0.278684	0.216559	835.085	0.414076	0.0409573	330.43	0.521483	0.134232	AT2A2	CHICKSarcoplasmic/endoplasmic reticulum calcium ATPase 2 OS
TRINITY_DN40604_c0_g1	GO:0005524	ATP binding	2.14e-10	3e-12	194				14.4755	-1.43716	0.0125318	13.2752	-0.809069	0.371481	FIGL1	XENLAFidgetin-like protein 1 OS
TRINITY_DN4225_c1_g2	GO:0005524	ATP binding	2.14e-10	3e-12	194	103.797	-0.628979	0.330193	446.242	-1.17383	0.00231056	1664.9	-0.439692	0.654043	PKN2	HUMANSerine/threonine-protein kise N2 OS
TRINITY_DN5432_c0_g1	GO:0005524	ATP binding	2.14e-10	3e-12	194	199.434	0.284205	0.365758	213.615	0.421366	0.00227406	241.2	0.187714	0.668503	UBE2H	HUMANUbiquitin-conjugating enzyme E2 H OS
TRINITY_DN6189_c2_g1	GO:0005524	ATP binding	2.14e-10	3e-12	194	284.072	-0.235476	0.162811	376.641	-0.441257	0.0188915	581.676	-0.258338	0.5739	AGK	DANREAcylglycerol kise, mitochondrial OS
TRINITY_DN76520_c0_g1	GO:0005524	ATP binding	2.14e-10	3e-12	194				18.4311	3.36516	0.00164182				KPCB	HUMANProtein kise C beta type OS
TRINITY_DN8269_c0_g1	GO:0005524	ATP binding	2.14e-10	3e-12	194	43.1328	-0.371187	0.340261	61.7199	-0.749692	0.00561387	66.6826	-0.355237	0.541792	N42L2	HUMANNEDD4-binding protein 2-like 2 OS
TRINITY_DN9053_c0_g1	GO:0005524	ATP binding	2.14e-10	3e-12	194	73.2072	-0.480806	0.11671	67.9833	-0.597802	0.00649741	89.9134	-0.0709742	0.926349	F262	HUMAN6-phosphofructo-2-kise/fructose-2,6-bisphosphatase 2 OS
TRINITY_DN9970_c0_g1	GO:0005524	ATP binding	2.14e-10	3e-12	194	61.2406	-0.350528	0.331285	92.8156	-0.596998	0.0384127	112.885	-0.279981	0.710795	RFC5	MOUSEReplication factor C subunit 5 OS
TRINITY_DN6388_c0_g1	GO:0005524	ATP binding	2.14e-10	3e-12	194	129.253	0.173912	0.781574	263.485	-0.213414	0.425671	312.27	-0.970639	0.0308229	CSKP	HUMANPeripheral plasma membrane protein CASK OS
TRINITY_DN11982_c0_g1	GO:0005524	ATP binding	2.14e-10	3e-12	194	40.7523	-1.53826	0.060635	81.7892	-1.17948	0.0573876	122.029	-1.34091	0.0482261	RA51C	CRIGRD repair protein RAD51 homolog 3 OS
TRINITY_DN13877_c0_g1	GO:0005524	ATP binding	2.14e-10	3e-12	194	132.189	0.255618	0.477495	47.1584	0.442041	0.554164	135.789	1.23009	0.037354	KITA	DANREMast/stem cell growth factor receptor kita OS
TRINITY_DN6246_c0_g1	GO:0008270	zinc ion binding	1.67e-09	2.53e-11	130	65.77	-0.511707	0.00932303	114.637	-0.681827	0.00102042	98.622	-0.69432	0.020105	TRI25	MOUSEE3 ubiquitin/ISG15 ligase TRIM25 OS
TRINITY_DN17762_c0_g1	GO:0008270	zinc ion binding	1.67e-09	2.53e-11	130	386.773	0.483142	0.00173125	470.368	0.622355	0.0297198	353.844	0.599031	0.0109322	DNJB1	BOVINDJ homolog subfamily B member 1 OS
TRINITY_DN10203_c0_g1	GO:0008270	zinc ion binding	1.67e-09	2.53e-11	130	36.8343	-0.647412	0.0418993	57.6834	-0.898333	0.00630921	46.8958	-0.987785	0.00634239	NSD2	HUMANHistone-lysine N-methyltransferase NSD2 OS
TRINITY_DN50_c4_g1	GO:0008270	zinc ion binding	1.67e-09	2.53e-11	130	925.042	0.545162	0.0195532	314.318	0.90221	0.00876058	42.4485	0.0858266	0.956563	NMDE2	RATGlutamate receptor ionotropic, NMDA 2B OS
TRINITY_DN1300_c0_g1	GO:0008270	zinc ion binding	1.67e-09	2.53e-11	130	2737.95	0.353314	0.0301518	1856.48	0.405278	0.0413471	462.777	0.617668	0.378434	DPYL5	HUMANDihydropyrimidise-related protein 5 OS
TRINITY_DN1888_c6_g1	GO:0008270	zinc ion binding	1.67e-09	2.53e-11	130	92.0878	1.07637	0.00294261	120.387	0.762368	0.0326362	51.438	0.402933	0.668598	HDAC5	MOUSEHistone deacetylase 5 OS
TRINITY_DN21086_c0_g1	GO:0008270	zinc ion binding	1.67e-09	2.53e-11	130	1434.75	-0.428856	0.0118482	1062.02	-0.384774	5.89e-05	1098.34	-0.117447	0.869955	LANC1	DANREGlutathione S-transferase LANCL1 OS
TRINITY_DN3340_c0_g1	GO:0008270	zinc ion binding	1.67e-09	2.53e-11	130	73.9671	0.529254	0.0221437	88.6748	0.408817	0.0444515	72.0106	0.120047	0.871488	ZSWM6	MOUSEZinc finger SWIM domain-containing protein 6 OS
TRINITY_DN48404_c0_g1	GO:0008270	zinc ion binding	1.67e-09	2.53e-11	130	22.1505	-1.16553	0.043619	36.886	-1.1096	0.0249805	58.9639	-0.205687	0.875531	BIR52	XENTRBaculoviral IAP repeat-containing protein 5.2 OS
TRINITY_DN53990_c0_g1	GO:0008270	zinc ion binding	1.67e-09	2.53e-11	130	28.3809	1.42956	0.00103434	28.6538	0.852269	0.043871	29.0465	0.241057	0.817211	DIDO1	HUMANDeath-inducer obliterator 1 OS
TRINITY_DN8199_c0_g1	GO:0008270	zinc ion binding	1.67e-09	2.53e-11	130	433.114	0.308762	0.0211641	400.808	0.324629	0.0473311	368.424	0.468153	0.0844092	DHE3	CHAACGlutamate dehydrogese, mitochondrial OS
TRINITY_DN8451_c0_g2	GO:0008270	zinc ion binding	1.67e-09	2.53e-11	130	12.3711	-1.38918	0.0414625	15.6578	-1.15603	0.0236212	16.1853	-0.860326	0.324006	ADAT3	DANREProbable ictive tR-specific adenosine deamise-like protein 3 OS
TRINITY_DN8475_c0_g2	GO:0008270	zinc ion binding	1.67e-09	2.53e-11	130	28.0144	0.929029	0.0273111	51.9012	0.541586	0.0311359	35.2275	0.157865	0.840238	MBTD1	XENTRMBT domain-containing protein 1 OS
TRINITY_DN142_c0_g2	GO:0008270	zinc ion binding	1.67e-09	2.53e-11	130	206.327	0.683248	4.63e-06	237.08	0.407405	0.123591	143.389	0.670245	0.00588949	HDAC4	CHICKHistone deacetylase 4 OS
TRINITY_DN1338_c0_g2	GO:0008270	zinc ion binding	1.67e-09	2.53e-11	130	104.391	1.15489	0.00507087	80.9101	0.612736	0.0925482	67.8117	0.458243	0.406566	PIAS1	HUMANE3 SUMO-protein ligase PIAS1 OS
TRINITY_DN1795_c3_g1	GO:0008270	zinc ion binding	1.67e-09	2.53e-11	130	94.4535	0.46185	0.0133748	149.413	0.138734	0.438448	125.503	-0.00455831	0.995255	NSD1	HUMANHistone-lysine N-methyltransferase, H3 lysine-36 and H4 lysine-20 specific OS
TRINITY_DN1059_c6_g1	GO:0008270	zinc ion binding	1.67e-09	2.53e-11	130	145.097	0.386606	0.0266348	242.374	0.149846	0.676712	159.355	0.283195	0.549766	HDAC4	RATHistone deacetylase 4 OS
TRINITY_DN1888_c1_g1	GO:0008270	zinc ion binding	1.67e-09	2.53e-11	130	53.774	1.03473	0.00204289	82.0669	0.105861	0.877905	129.474	0.0801249	0.929415	HDAC4	CHICKHistone deacetylase 4 OS
TRINITY_DN571_c4_g1	GO:0008270	zinc ion binding	1.67e-09	2.53e-11	130	51.8857	-1.61531	0.008221	60.9919	-0.241943	0.894236	33.3589	-0.698446	0.522234	ZG8	XENLAGastrula zinc finger protein XlCGF8.2DB (Fragment) OS
TRINITY_DN701_c3_g2	GO:0008270	zinc ion binding	1.67e-09	2.53e-11	130	72.4341	-0.652759	0.027032	94.4481	-0.185471	0.730904	70.4501	-0.0458907	0.970171	ZG8	XENLAGastrula zinc finger protein XlCGF8.2DB (Fragment) OS
TRINITY_DN2000_c7_g1	GO:0008270	zinc ion binding	1.67e-09	2.53e-11	130	71.6416	1.33205	0.0301667	90.6107	0.372794	0.718143	92.9498	-0.186539	0.914903	KAT7	HUMANHistone acetyltransferase KAT7 OS
TRINITY_DN992_c1_g2	GO:0008270	zinc ion binding	1.67e-09	2.53e-11	130	76.1349	0.41154	0.0412003	75.0111	0.302727	0.196939	38.56	0.144043	0.844602	DTX4	MOUSEE3 ubiquitin-protein ligase DTX4 OS
TRINITY_DN1059_c23_g1	GO:0008270	zinc ion binding	1.67e-09	2.53e-11	130	78.8917	0.828484	0.0210349	104.095	0.569858	0.198601	39.3227	-0.112779	0.92583	HDAC5	CRIGRHistone deacetylase 5 OS
TRINITY_DN15347_c0_g2	GO:0008270	zinc ion binding	1.67e-09	2.53e-11	130	71.726	0.806274	0.0286475	101.052	0.415395	0.189005	40.3646	0.278608	0.768068	HDAC5	CRIGRHistone deacetylase 5 OS
TRINITY_DN1958_c0_g2	GO:0008270	zinc ion binding	1.67e-09	2.53e-11	130	309.36	0.72482	0.00625896	382.319	0.435329	0.131833	214.007	-0.00086114	0.99927	SHAN1	RATSH3 and multiple ankyrin repeat domains protein 1 OS
TRINITY_DN2792_c0_g1	GO:0008270	zinc ion binding	1.67e-09	2.53e-11	130	323.661	0.724877	0.00122722	313.262	0.200442	0.272956	287.874	0.294041	0.736728	SHAN1	MOUSESH3 and multiple ankyrin repeat domains protein 1 OS
TRINITY_DN18076_c0_g1	GO:0008270	zinc ion binding	1.67e-09	2.53e-11	130	54.1052	-0.823922	0.00601158	48.4211	-0.0552883	0.907184	25.8325	0.0353669	0.981026	SALL3	HUMANSal-like protein 3 OS
TRINITY_DN197_c1_g2	GO:0008270	zinc ion binding	1.67e-09	2.53e-11	130	61.3776	1.76381	0.000141418	104.723	0.175794	0.817381	114.518	0.212021	0.867987	CBP	MOUSECREB-binding protein OS
TRINITY_DN7177_c0_g1	GO:0008270	zinc ion binding	1.67e-09	2.53e-11	130	68.6226	0.857314	0.009772	128.803	0.335088	0.230549	156.509	0.226858	0.760028	CBP	RATCREB-binding protein OS
TRINITY_DN280_c0_g3	GO:0008270	zinc ion binding	1.67e-09	2.53e-11	130	170.357	0.56431	0.00304194	257.701	0.152432	0.331267	286.769	0.00839029	0.991777	ASH1L	HUMANHistone-lysine N-methyltransferase ASH1L OS
TRINITY_DN10024_c0_g1	GO:0008270	zinc ion binding	1.67e-09	2.53e-11	130	673.619	-0.411283	0.000199533	710.295	-0.215773	0.152829	674.157	-0.372172	0.06116	TRIPC	DANREE3 ubiquitin-protein ligase TRIP12 OS
TRINITY_DN10223_c0_g1	GO:0008270	zinc ion binding	1.67e-09	2.53e-11	130	136.505	0.354074	0.037327	169.525	0.0228659	0.941206	221.4	-0.0979619	0.87904	PHRF1	MOUSEPHD and RING finger domain-containing protein 1 OS
TRINITY_DN10735_c0_g1	GO:0008270	zinc ion binding	1.67e-09	2.53e-11	130	206.21	0.422263	0.0489028	237.866	0.173951	0.396929	210.023	0.251029	0.34584	PARP1	CHICKPoly
TRINITY_DN10788_c0_g1	GO:0008270	zinc ion binding	1.67e-09	2.53e-11	130	812.66	-0.554977	0.00102487	690.007	-0.331951	0.140013	811.749	-0.309883	0.491676	RPB9	MOUSED-directed R polymerase II subunit RPB9 OS
TRINITY_DN11122_c0_g1	GO:0008270	zinc ion binding	1.67e-09	2.53e-11	130	30.8829	-0.772036	0.0327951	51.3445	-0.0983297	0.880137	59.1434	-0.179378	0.776417	TRI59	CHICKTripartite motif-containing protein 59 OS
TRINITY_DN11648_c0_g2	GO:0008270	zinc ion binding	1.67e-09	2.53e-11	130	86.4033	-0.573883	0.00615588	120.215	-0.485491	0.160584	115.44	-0.529726	0.119417	UBP3	HUMANUbiquitin carboxyl-termil hydrolase 3 OS
TRINITY_DN1199_c0_g1	GO:0008270	zinc ion binding	1.67e-09	2.53e-11	130	23.3395	1.13768	0.00541111	33.0555	0.0269304	0.96725	38.1139	0.207689	0.805768	UBP49	MOUSEUbiquitin carboxyl-termil hydrolase 49 OS
TRINITY_DN12160_c0_g1	GO:0008270	zinc ion binding	1.67e-09	2.53e-11	130	178.207	-0.438725	0.0163236	212.335	-0.328404	0.355119	212.417	-0.350496	0.333644	ZN622	HUMANZinc finger protein 622 OS
TRINITY_DN12198_c0_g1	GO:0008270	zinc ion binding	1.67e-09	2.53e-11	130	480.438	0.325426	0.0073742	391.204	-0.0766503	0.815241	643.535	0.000829883	0.999271	PARPT	HUMANProtein mono-ADP-ribosyltransferase TIPARP OS
TRINITY_DN12480_c0_g1	GO:0008270	zinc ion binding	1.67e-09	2.53e-11	130	127.407	-0.329134	0.0427263	123.252	-0.277967	0.138556	120.022	-0.109676	0.802757	TRIP4	HUMActivating sigl cointegrator 1 OS
TRINITY_DN12533_c0_g1	GO:0008270	zinc ion binding	1.67e-09	2.53e-11	130	156.759	0.510225	0.0395346	65.801	0.615403	0.178434	56.4554	0.838087	0.178111	VAT1L	HUMANSyptic vesicle membrane protein VAT-1 homolog-like OS
TRINITY_DN128530_c0_g1	GO:0008270	zinc ion binding	1.67e-09	2.53e-11	130	13.0852	6.893	0.0172969	22.3947	0.793271	0.743924	8.30073	-0.029936	0.997561	UBR3	DANREE3 ubiquitin-protein ligase ubr3 OS
TRINITY_DN12969_c0_g1	GO:0008270	zinc ion binding	1.67e-09	2.53e-11	130	30.6224	-2.02733	0.000769238	48.5045	-1.055	0.114849	40.7391	-0.669947	0.54448	TRI47	HUMANE3 ubiquitin-protein ligase TRIM47 OS
TRINITY_DN13289_c0_g1	GO:0008270	zinc ion binding	1.67e-09	2.53e-11	130	92.6142	-0.788889	0.0366451	97.8673	-0.544707	0.314154	85.5704	0.0667826	0.96136	ECE1	CAVPOEndothelin-converting enzyme 1 OS
TRINITY_DN1369_c0_g1	GO:0008270	zinc ion binding	1.67e-09	2.53e-11	130	82.9714	0.429058	0.0136731	116.058	0.294842	0.0692357	104.174	0.121385	0.770012	ZFYV1	HUMANZinc finger FYVE domain-containing protein 1 OS
TRINITY_DN13775_c0_g1	GO:0008270	zinc ion binding	1.67e-09	2.53e-11	130	338.023	-0.435976	0.0229537	277.743	-0.189935	0.389525	277.317	-0.152554	0.713195	LMBL1	CHICKLethal(3)malignt brain tumor-like protein 1 OS
TRINITY_DN13891_c0_g1	GO:0008270	zinc ion binding	1.67e-09	2.53e-11	130	73.2636	-1.00893	0.0130654	70.5346	-0.489218	0.204022	129.939	0.228204	0.763387	HMT1	BRAOTHomocysteine S-methyltransferase 1 OS
TRINITY_DN1519_c0_g2	GO:0008270	zinc ion binding	1.67e-09	2.53e-11	130	59.5645	0.486481	0.0419104	82.1945	0.189578	0.533515	82.5446	-0.0653858	0.938831	ZMYM4	HUMANZinc finger MYM-type protein 4 OS
TRINITY_DN16008_c0_g1	GO:0008270	zinc ion binding	1.67e-09	2.53e-11	130	187.9	0.425761	0.0373924	230.56	0.281381	0.0905561	210.568	0.0236589	0.955752	SMAD2	MOUSEMothers against decapentaplegic homolog 2 OS
TRINITY_DN1601_c0_g1	GO:0008270	zinc ion binding	1.67e-09	2.53e-11	130	115.848	0.662932	0.0232815	184.81	0.236774	0.353127	71.8167	0.415877	0.604363	MMP17	HUMANMatrix metalloproteise-17 OS
TRINITY_DN17614_c0_g1	GO:0008270	zinc ion binding	1.67e-09	2.53e-11	130	20.5043	-1.1485	0.00319873	20.7744	-0.197494	0.692315	20.3653	-0.0147129	0.991777	TRAF6	DANRETNF receptor-associated factor 6 OS
TRINITY_DN1804_c0_g1	GO:0008270	zinc ion binding	1.67e-09	2.53e-11	130	200.943	-0.340773	0.0469439	283.965	-0.397921	0.0568678	306.231	-0.370347	0.126277	CXXC1	HUMANCXXC-type zinc finger protein 1 OS
TRINITY_DN1862_c0_g1	GO:0008270	zinc ion binding	1.67e-09	2.53e-11	130	211.964	0.435128	0.0174174	405.474	0.412634	0.19675	397.762	0.154326	0.700112	RNF34	BOVINE3 ubiquitin-protein ligase RNF34 OS
TRINITY_DN2055_c0_g1	GO:0008270	zinc ion binding	1.67e-09	2.53e-11	130	39.5963	0.68288	0.0301839	48.1947	0.375114	0.155883	49.3825	0.000133131	0.99988	ZN276	HUMANZinc finger protein 276 OS
TRINITY_DN2147_c0_g1	GO:0008270	zinc ion binding	1.67e-09	2.53e-11	130	185.143	0.848403	0.00571537	406.116	0.472025	0.190814	105.555	0.488617	0.220858	MYT1L	MOUSEMyelin transcription factor 1-like protein OS
TRINITY_DN2151_c0_g2	GO:0008270	zinc ion binding	1.67e-09	2.53e-11	130	123.114	0.706483	0.0325244	149.244	0.432513	0.114197	167.454	0.0654683	0.926349	DNJC5	TETCFDJ homolog subfamily C member 5 OS
TRINITY_DN2164_c0_g1	GO:0008270	zinc ion binding	1.67e-09	2.53e-11	130	40.912	-0.717619	0.0434143	56.7233	-0.601819	0.14505	86.4072	-0.521701	0.464013	RNF31	HUMANE3 ubiquitin-protein ligase RNF31 OS
TRINITY_DN2243_c0_g2	GO:0008270	zinc ion binding	1.67e-09	2.53e-11	130	27.3093	0.683439	0.0251597	35.0546	0.276643	0.473187	29.146	-0.337626	0.56659	ZSWM6	HUMANZinc finger SWIM domain-containing protein 6 OS
TRINITY_DN231_c0_g1	GO:0008270	zinc ion binding	1.67e-09	2.53e-11	130	91.1954	0.495663	0.0224118	133.22	0.0872827	0.799762	125.74	-0.0900589	0.894003	BPTF	HUMANNucleosome-remodeling factor subunit BPTF OS
TRINITY_DN2396_c0_g2	GO:0008270	zinc ion binding	1.67e-09	2.53e-11	130	98.6763	-0.824037	0.0242731	110.052	-0.422637	0.412471	85.8818	-0.540281	0.493677	ZG57	XENLAGastrula zinc finger protein XlCGF57.1 (Fragment) OS
TRINITY_DN2531_c0_g1	GO:0008270	zinc ion binding	1.67e-09	2.53e-11	130	159.926	0.497202	0.0410971	365.661	0.10055	0.829122	229.588	0.313023	0.256316	ENPP5	RATEctonucleotide pyrophosphatase/phosphodiesterase family member 5 OS
TRINITY_DN2614_c0_g3	GO:0008270	zinc ion binding	1.67e-09	2.53e-11	130	191.79	0.563555	0.000747201	255.75	0.302694	0.111767	224.332	0.0274322	0.968401	RERE	HUMArginine-glutamic acid dipeptide repeats protein OS
TRINITY_DN2697_c0_g1	GO:0008270	zinc ion binding	1.67e-09	2.53e-11	130	71.9322	0.79994	0.00411285	105.1	0.33772	0.195552	81.5586	-0.083422	0.886812	CBPC5	DANRECytosolic carboxypeptidase-like protein 5 OS
TRINITY_DN29944_c0_g1	GO:0008270	zinc ion binding	1.67e-09	2.53e-11	130	13.9796	-0.99478	0.0245496	17.5905	0.184641	0.802523	16.5269	0.0581757	0.981894	TRI16	MOUSETripartite motif-containing protein 16 OS
TRINITY_DN3085_c1_g2	GO:0008270	zinc ion binding	1.67e-09	2.53e-11	130	48.9261	0.870829	0.000599078	47.6803	0.403774	0.231356	26.6007	0.0910338	0.916924	GLIS2	HUMANZinc finger protein GLIS2 OS
TRINITY_DN3120_c3_g1	GO:0008270	zinc ion binding	1.67e-09	2.53e-11	130	156.003	0.313801	0.0161555	222.488	0.000824709	0.997563	221.616	-0.0593922	0.938913	KAT6A	HUMANHistone acetyltransferase KAT6A OS
TRINITY_DN3193_c1_g1	GO:0008270	zinc ion binding	1.67e-09	2.53e-11	130	33.4588	0.764538	0.0219863	40.9308	0.4171	0.26305	44.0977	0.263967	0.641263	CBL	MOUSEE3 ubiquitin-protein ligase CBL OS
TRINITY_DN3253_c0_g1	GO:0008270	zinc ion binding	1.67e-09	2.53e-11	130	253.881	-0.864092	0.0471874	334.455	-0.540283	0.133623	355.137	-0.410698	0.478891	RBM20	HUMANR-binding protein 20 OS
TRINITY_DN3256_c0_g1	GO:0008270	zinc ion binding	1.67e-09	2.53e-11	130	190.058	0.325049	0.0252786	251.486	0.219208	0.100667	227.549	0.0596039	0.918335	HERC2	HUMANE3 ubiquitin-protein ligase HERC2 OS
TRINITY_DN3284_c0_g1	GO:0008270	zinc ion binding	1.67e-09	2.53e-11	130	110.89	0.336819	0.0223583	155.596	-0.20172	0.407392	163.65	-0.124271	0.787249	MDM2	DANREE3 ubiquitin-protein ligase Mdm2 OS
TRINITY_DN3340_c2_g1	GO:0008270	zinc ion binding	1.67e-09	2.53e-11	130	33.1098	0.958789	0.000729173	35.8959	0.418746	0.261527	29.2821	0.406867	0.497135	ZSWM5	HUMANZinc finger SWIM domain-containing protein 5 OS
TRINITY_DN3395_c0_g2	GO:0008270	zinc ion binding	1.67e-09	2.53e-11	130	168.276	0.466411	0.00650756	237.27	0.242197	0.158649	299.81	0.0855362	0.882055	UBR4	RATE3 ubiquitin-protein ligase UBR4 OS
TRINITY_DN357_c0_g1	GO:0008270	zinc ion binding	1.67e-09	2.53e-11	130	103.819	0.411179	0.018594	164.508	-0.171827	0.306172	159.645	0.0124988	0.989543	NR2C2	HUMANNuclear receptor subfamily 2 group C member 2 OS
TRINITY_DN3574_c0_g1	GO:0008270	zinc ion binding	1.67e-09	2.53e-11	130	115.767	0.726696	0.00142562	102.76	-0.0378382	0.91288	100.725	-0.0791875	0.935711	UBP13	DANREUbiquitin carboxyl-termil hydrolase 13 OS
TRINITY_DN3632_c0_g4	GO:0008270	zinc ion binding	1.67e-09	2.53e-11	130	149.009	0.580337	0.0135246	137.546	0.275937	0.171315	138.837	0.333939	0.408516	CBPD	MOUSECarboxypeptidase D OS
TRINITY_DN3884_c0_g1	GO:0008270	zinc ion binding	1.67e-09	2.53e-11	130	197.597	0.734088	0.01386	153.51	0.181651	0.481595	136.801	0.1108	0.879351	TRI62	MOUSEE3 ubiquitin-protein ligase TRIM62 OS
TRINITY_DN3933_c1_g1	GO:0008270	zinc ion binding	1.67e-09	2.53e-11	130	1027.51	0.326647	0.00954004	1084.67	-0.0907417	0.79225	1313.66	-0.000721271	0.999195	NBR1	POBNext to BRCA1 gene 1 protein OS
TRINITY_DN40645_c1_g1	GO:0008270	zinc ion binding	1.67e-09	2.53e-11	130	102.82	-1.0409	0.0160519	187.319	-0.427862	0.225112	160.702	-0.555867	0.495225	CSRP2	RATCysteine and glycine-rich protein 2 OS
TRINITY_DN4144_c2_g4	GO:0008270	zinc ion binding	1.67e-09	2.53e-11	130	208.904	0.624074	0.011832	174.364	0.31387	0.0574268	151.729	0.0202461	0.972959	SIAH1	DANREE3 ubiquitin-protein ligase Siah1 OS
TRINITY_DN4179_c1_g1	GO:0008270	zinc ion binding	1.67e-09	2.53e-11	130	88.8093	-1.0405	0.00477035	146.494	0.156308	0.721117	108.087	0.345154	0.537806	IDH3G	BOVINIsocitrate dehydrogese
TRINITY_DN420_c0_g1	GO:0008270	zinc ion binding	1.67e-09	2.53e-11	130	452.9	0.407041	0.0342647	436.703	0.247462	0.432448	247.837	0.0297594	0.96136	DTNB	HUMANDystrobrevin beta OS
TRINITY_DN4502_c0_g1	GO:0008270	zinc ion binding	1.67e-09	2.53e-11	130	1101.7	-0.361846	0.0171859	1299.11	-0.259914	0.0642086	1018.36	-0.391187	0.0726831	AKP8L	MOUSEA-kise anchor protein 8-like OS
TRINITY_DN4886_c0_g1	GO:0008270	zinc ion binding	1.67e-09	2.53e-11	130	1999.39	-0.426197	0.000108091	1979.05	-0.147893	0.405148	1196.51	0.116309	0.836286	IDH3B	HUMANIsocitrate dehydrogese
TRINITY_DN5155_c0_g1	GO:0008270	zinc ion binding	1.67e-09	2.53e-11	130	386.573	0.322047	0.000495604	671.424	-0.0760803	0.571355	738.287	-0.126045	0.84593	RERE	RATArginine-glutamic acid dipeptide repeats protein OS
TRINITY_DN5169_c0_g1	GO:0008270	zinc ion binding	1.67e-09	2.53e-11	130	185.429	-0.451939	0.016068	208.541	-0.285205	0.227853	201.662	-0.430215	0.0901395	ZNT5	DANREZinc transporter 5 OS
TRINITY_DN5746_c0_g1	GO:0008270	zinc ion binding	1.67e-09	2.53e-11	130	424.687	-0.60429	0.0418053	417.467	-0.226751	0.617247	378.346	-0.0776995	0.918519	ZCRB1	HUMANZinc finger CCHC-type and R-binding motif-containing protein 1 OS
TRINITY_DN5779_c1_g2	GO:0008270	zinc ion binding	1.67e-09	2.53e-11	130	78.1272	0.83848	0.00717563	170.101	0.413893	0.300731	57.0528	0.250905	0.836286	Z385C	MOUSEZinc finger protein 385C OS
TRINITY_DN5872_c0_g1	GO:0008270	zinc ion binding	1.67e-09	2.53e-11	130	72.7915	0.697429	0.0027136	99.8937	0.328045	0.246615	122.439	0.133792	0.832846	AT133	HUMANProbable cation-transporting ATPase 13A3 OS
TRINITY_DN6029_c0_g1	GO:0008270	zinc ion binding	1.67e-09	2.53e-11	130	831.763	0.633741	0.00752713	422.287	0.504568	0.112626	305.814	-0.143317	0.850095	ZEP1	HUMANZinc finger protein 40 OS
TRINITY_DN6097_c0_g1	GO:0008270	zinc ion binding	1.67e-09	2.53e-11	130	48.7903	-0.880934	0.00559834	105.256	-0.195232	0.652627	59.4284	0.0677015	0.956563	CBL	MOUSEE3 ubiquitin-protein ligase CBL OS
TRINITY_DN6479_c0_g1	GO:0008270	zinc ion binding	1.67e-09	2.53e-11	130	128.341	-0.522784	0.0448459	144.469	-0.448379	0.213608	126.827	-0.295647	0.538137	SMBP2	RATD-binding protein SMUBP-2 OS
TRINITY_DN688_c0_g2	GO:0008270	zinc ion binding	1.67e-09	2.53e-11	130	230.949	1.20876	0.0401983	172.318	0.361732	0.473781	130.382	0.439798	0.574586		No Annotation
TRINITY_DN695_c0_g1	GO:0008270	zinc ion binding	1.67e-09	2.53e-11	130	1180.79	-0.79205	1.05e-05	1134.62	-0.152987	0.532165	1049.7	-0.0572175	0.929623	RBX2	MOUSERING-box protein 2 OS
TRINITY_DN6972_c1_g1	GO:0008270	zinc ion binding	1.67e-09	2.53e-11	130	72.089	-0.663882	0.0240297	111.737	-0.321256	0.245261	135.041	-0.300776	0.249967	THAP1	SALSATHAP domain-containing protein 1 OS
TRINITY_DN7097_c0_g1	GO:0008270	zinc ion binding	1.67e-09	2.53e-11	130	49.0724	0.868014	0.00333001	78.9006	0.340771	0.152499	88.49	0.0160244	0.988373	BPTF	HUMANNucleosome-remodeling factor subunit BPTF OS
TRINITY_DN7120_c0_g2	GO:0008270	zinc ion binding	1.67e-09	2.53e-11	130	104.926	0.523432	0.0184522	114.691	0.293453	0.352981	91.9131	0.676299	0.0933476	KLF15	MOUSEKrueppel-like factor 15 OS
TRINITY_DN7369_c0_g2	GO:0008270	zinc ion binding	1.67e-09	2.53e-11	130	504.656	-0.748943	0.00510778	631.128	-0.496389	0.140808	503.571	-0.291353	0.620059	MATR3	MOUSEMatrin-3 OS
TRINITY_DN770_c1_g1	GO:0008270	zinc ion binding	1.67e-09	2.53e-11	130	434.145	0.351786	0.00636143	528.986	0.0792659	0.547684	571.183	0.080803	0.824878	UNK	HUMANRING finger protein unkempt homolog OS
TRINITY_DN7761_c0_g1	GO:0008270	zinc ion binding	1.67e-09	2.53e-11	130	31.3038	-1.15025	0.0147242	37.8631	-0.222777	0.74211	82.367	-0.165782	0.889034	FOH1B	HUMANPutative N-acetylated-alpha-linked acidic dipeptidase OS
TRINITY_DN7952_c0_g1	GO:0008270	zinc ion binding	1.67e-09	2.53e-11	130	67.3829	-0.440837	0.0280637	108.812	-0.380221	0.111096	123.859	0.0466673	0.960369	THAP5	HUMANTHAP domain-containing protein 5 OS
TRINITY_DN8097_c0_g1	GO:0008270	zinc ion binding	1.67e-09	2.53e-11	130	52.9102	-0.553778	0.0364391	77.7053	-0.264519	0.433002	80.5951	-0.00149853	0.998945	PPARA	XENLAPeroxisome proliferator-activated receptor alpha OS
TRINITY_DN8139_c0_g1	GO:0008270	zinc ion binding	1.67e-09	2.53e-11	130	388.232	-0.339283	0.0117527	380.943	-0.136935	0.632005	377.345	0.048376	0.928567	TF2B	XENLATranscription initiation factor IIB OS
TRINITY_DN8300_c0_g1	GO:0008270	zinc ion binding	1.67e-09	2.53e-11	130	79.6483	-0.434558	0.0485848	94.1867	-0.423049	0.0715555	91.1918	-0.309576	0.459339	CDAC1	HUMANCytidine and dCMP deamise domain-containing protein 1 OS
TRINITY_DN85411_c0_g1	GO:0008270	zinc ion binding	1.67e-09	2.53e-11	130	154.766	0.372161	0.0246284	301.772	-0.0995388	0.619173	301.616	-0.052601	0.94109	SMAD3	CHICKMothers against decapentaplegic homolog 3 OS
TRINITY_DN8661_c0_g2	GO:0008270	zinc ion binding	1.67e-09	2.53e-11	130	96.5528	0.775757	0.00263176	124.703	0.306424	0.204792	139.99	0.0246993	0.977231	KAT6A	HUMANHistone acetyltransferase KAT6A OS
TRINITY_DN8750_c0_g1	GO:0008270	zinc ion binding	1.67e-09	2.53e-11	130	59.1995	-0.800898	0.0108065	55.5376	-0.322566	0.391914				NR2E1	ORYLANuclear receptor subfamily 2 group E member 1 OS
TRINITY_DN920_c0_g1	GO:0008270	zinc ion binding	1.67e-09	2.53e-11	130	57.0972	0.775903	0.0202639	193.409	0.512857	0.266257	50.9957	0.317153	0.771295	RORA	HUMANNuclear receptor ROR-alpha OS
TRINITY_DN9271_c0_g1	GO:0008270	zinc ion binding	1.67e-09	2.53e-11	130	1411.6	-0.67095	0.000998648	1289.32	-0.250252	0.271071	1304.46	-0.174839	0.770171	SPT4H	DANRETranscription elongation factor SPT4 OS
TRINITY_DN9781_c0_g1	GO:0008270	zinc ion binding	1.67e-09	2.53e-11	130	204.994	-0.568173	0.0129757	225.189	-0.196177	0.681198	223.452	-0.157075	0.732716	METH	BOVINMethionine synthase OS
TRINITY_DN9843_c0_g1	GO:0008270	zinc ion binding	1.67e-09	2.53e-11	130	1170.88	-0.317038	0.00548297	1135.16	-0.199636	0.340146	938.962	-0.0405656	0.949802	IDH3A	MOUSEIsocitrate dehydrogese
TRINITY_DN1330_c0_g1	GO:0008270	zinc ion binding	1.67e-09	2.53e-11	130	145.826	0.00584059	0.983103	211.182	-0.302152	0.016724	219.117	-0.355627	0.149561	MBD3	MOUSEMethyl-CpG-binding domain protein 3 OS
TRINITY_DN15567_c3_g1	GO:0008270	zinc ion binding	1.67e-09	2.53e-11	130	22.1864	1.0762	0.170985	21.2244	2.56371	0.0184011	21.9149	0.673056	0.689267	ZG8	XENLAGastrula zinc finger protein XlCGF8.2DB (Fragment) OS
TRINITY_DN10550_c1_g1	GO:0008270	zinc ion binding	1.67e-09	2.53e-11	130	283.919	-0.0508303	0.934477	469.126	-0.466424	0.0268366	680.112	-0.251567	0.674968	PCGF1	DANREPolycomb group RING finger protein 1 OS
TRINITY_DN13459_c0_g1	GO:0008270	zinc ion binding	1.67e-09	2.53e-11	130	1078.56	0.377335	0.092993	975.111	0.525775	0.0371206	753.351	0.506453	0.133874	ZFAN5	RATAN1-type zinc finger protein 5 OS
TRINITY_DN15272_c0_g1	GO:0008270	zinc ion binding	1.67e-09	2.53e-11	130	2041.08	-0.110727	0.589277	4658.67	-0.362011	0.0190902	7753.82	-0.284901	0.521419	CRIP2	MOUSECysteine-rich protein 2 OS
TRINITY_DN1754_c1_g2	GO:0008270	zinc ion binding	1.67e-09	2.53e-11	130	180.192	0.0216637	0.947021	430.149	-0.322902	0.00632815	504.042	-0.291153	0.50585	UN13C	HUMANProtein unc-13 homolog C OS
TRINITY_DN3375_c1_g1	GO:0008270	zinc ion binding	1.67e-09	2.53e-11	130	231.024	-0.188977	0.401944	251.749	-0.385247	0.00663172	234.882	-0.178682	0.685102	ZN363	MOUSERING finger and CHY zinc finger domain-containing protein 1 OS
TRINITY_DN3398_c0_g4	GO:0008270	zinc ion binding	1.67e-09	2.53e-11	130	19.1675	-0.0164841	0.981241	49.5852	0.676836	0.0419706	65.5264	0.744533	0.428348	ZCH24	HUMANZinc finger CCHC domain-containing protein 24 OS
TRINITY_DN357_c0_g3	GO:0008270	zinc ion binding	1.67e-09	2.53e-11	130	84.6783	0.0443025	0.857508	126.845	-0.375932	0.0252881	166.448	-0.38226	0.250329	NR2C1	XENTRNuclear receptor subfamily 2 group C member 1 OS
TRINITY_DN3882_c0_g1	GO:0008270	zinc ion binding	1.67e-09	2.53e-11	130	201.021	-0.35182	0.201371	164.622	-0.75971	0.0339964	388.844	-0.563667	0.0653015	PRIC1	RATPrickle-like protein 1 OS
TRINITY_DN42831_c0_g2	GO:0008270	zinc ion binding	1.67e-09	2.53e-11	130	16.7032	-0.613875	0.363599	36.2019	-0.967862	0.0341195	25.9238	-0.752019	0.407854	CAH6	CANLFCarbonic anhydrase 6 OS
TRINITY_DN4382_c0_g2	GO:0008270	zinc ion binding	1.67e-09	2.53e-11	130	172.274	-0.659268	0.124384	217.897	-1.05361	0.000973891	223.485	-0.584153	0.187132	RPC10	HUMAND-directed R polymerase III subunit RPC10 OS
TRINITY_DN4690_c0_g1	GO:0008270	zinc ion binding	1.67e-09	2.53e-11	130	57.0897	-0.146074	0.591007	75.9166	-0.453671	0.0440508	81.8204	-0.307054	0.571215	IKZF5	HUMANZinc finger protein Pegasus OS
TRINITY_DN4946_c0_g2	GO:0008270	zinc ion binding	1.67e-09	2.53e-11	130	136.36	-0.171567	0.436596	215.636	-0.361023	0.0499063	189.701	-0.283333	0.503101	PHF12	HUMANPHD finger protein 12 OS
TRINITY_DN6248_c0_g1	GO:0008270	zinc ion binding	1.67e-09	2.53e-11	130	43.3701	0.551631	0.159903	26.498	0.785913	0.0371206	7.59876	0.596757	0.59841	NEP	MOUSENeprilysin OS
TRINITY_DN76520_c0_g1	GO:0008270	zinc ion binding	1.67e-09	2.53e-11	130				18.4311	3.36516	0.00164182				KPCB	HUMANProtein kise C beta type OS
TRINITY_DN87950_c0_g2	GO:0008270	zinc ion binding	1.67e-09	2.53e-11	130	13.9063	-0.240265	0.844185	30.1234	-1.11095	0.0378418	45.6853	-0.422272	0.733436	CRIP2	MOUSECysteine-rich protein 2 OS
TRINITY_DN905_c1_g3	GO:0008270	zinc ion binding	1.67e-09	2.53e-11	130	153.29	-0.0943484	0.651338	252.173	-0.309943	0.0478488	257.544	-0.191746	0.641339	REQUA	XENLAZinc finger protein ubi-d4 A OS
TRINITY_DN9706_c0_g1	GO:0008270	zinc ion binding	1.67e-09	2.53e-11	130	133.266	-0.287166	0.0842892	170.946	-0.361655	0.0137351	162.962	-0.331244	0.19047	TRAD1	BOVINTRAF-type zinc finger domain-containing protein 1 OS
TRINITY_DN43821_c0_g2	GO:0008270	zinc ion binding	1.67e-09	2.53e-11	130	70.5649	-0.32944	0.282911	151.499	-0.0457882	0.901653	175.04	0.720656	0.00182895	CBPN	HUMANCarboxypeptidase N catalytic chain OS
TRINITY_DN10203_c0_g1	GO:0003713	transcription coactivator activity	1.08e-07	2.15e-09	84	36.8343	-0.647412	0.0418993	57.6834	-0.898333	0.00630921	46.8958	-0.987785	0.00634239	NSD2	HUMANHistone-lysine N-methyltransferase NSD2 OS
TRINITY_DN1151_c0_g2	GO:0003713	transcription coactivator activity	1.08e-07	2.15e-09	84	386.558	0.417708	0.00266706	427.074	0.369621	0.000953193	218.968	0.142951	0.679014	ATN1	RATAtrophin-1 OS
TRINITY_DN1399_c2_g3	GO:0003713	transcription coactivator activity	1.08e-07	2.15e-09	84	154.806	-0.516798	0.00559149	255.989	-0.376566	0.0478488	334.845	-0.232588	0.492985	GABPA	HUMANGA-binding protein alpha chain OS
TRINITY_DN14403_c0_g1	GO:0003713	transcription coactivator activity	1.08e-07	2.15e-09	84	188.424	-0.325026	0.0224118	236.864	-0.371014	0.0148024	221.63	-0.241729	0.360574	MED17	DANREMediator of R polymerase II transcription subunit 17 OS
TRINITY_DN22766_c0_g1	GO:0003713	transcription coactivator activity	1.08e-07	2.15e-09	84	283.388	0.499536	0.000112054	297.068	0.380224	0.0438711	630.498	0.357654	0.29316	NF2L2	BOVINNuclear factor erythroid 2-related factor 2 OS
TRINITY_DN28847_c0_g1	GO:0003713	transcription coactivator activity	1.08e-07	2.15e-09	84	71.6795	-0.748012	0.00257614	94.181	-0.627968	0.00188653	75.8416	-0.228854	0.687185	ANM6	DANREProtein arginine N-methyltransferase 6 OS
TRINITY_DN53990_c0_g1	GO:0003713	transcription coactivator activity	1.08e-07	2.15e-09	84	28.3809	1.42956	0.00103434	28.6538	0.852269	0.043871	29.0465	0.241057	0.817211	DIDO1	HUMANDeath-inducer obliterator 1 OS
TRINITY_DN5932_c0_g1	GO:0003713	transcription coactivator activity	1.08e-07	2.15e-09	84	1595.23	-0.836732	0.0004148	2050.35	-0.394245	0.0141669	2629.3	-0.151618	0.658852	ID1	HUMAND-binding protein inhibitor ID-1 OS
TRINITY_DN1338_c0_g2	GO:0003713	transcription coactivator activity	1.08e-07	2.15e-09	84	104.391	1.15489	0.00507087	80.9101	0.612736	0.0925482	67.8117	0.458243	0.406566	PIAS1	HUMANE3 SUMO-protein ligase PIAS1 OS
TRINITY_DN3332_c0_g1	GO:0003713	transcription coactivator activity	1.08e-07	2.15e-09	84	206.797	0.615996	0.000460538	258.129	0.212849	0.460735	107.035	-0.0972855	0.878782	SMCA4	BOVINTranscription activator BRG1 OS
TRINITY_DN1795_c3_g1	GO:0003713	transcription coactivator activity	1.08e-07	2.15e-09	84	94.4535	0.46185	0.0133748	149.413	0.138734	0.438448	125.503	-0.00455831	0.995255	NSD1	HUMANHistone-lysine N-methyltransferase, H3 lysine-36 and H4 lysine-20 specific OS
TRINITY_DN786_c0_g1	GO:0003713	transcription coactivator activity	1.08e-07	2.15e-09	84	511.611	0.302849	0.0234933	773.496	0.0165606	0.925659	656.692	-0.178448	0.523014	SMCA2	MOUSEProbable global transcription activator SNF2L2 OS
TRINITY_DN992_c1_g2	GO:0003713	transcription coactivator activity	1.08e-07	2.15e-09	84	76.1349	0.41154	0.0412003	75.0111	0.302727	0.196939	38.56	0.144043	0.844602	DTX4	MOUSEE3 ubiquitin-protein ligase DTX4 OS
TRINITY_DN7339_c0_g1	GO:0003713	transcription coactivator activity	1.08e-07	2.15e-09	84	103.074	-1.03753	0.0434923	97.4295	-1.07975	0.0904217	129.763	-0.577941	0.374656	DTX3	POBProbable E3 ubiquitin-protein ligase DTX3 OS
TRINITY_DN3206_c1_g1	GO:0003713	transcription coactivator activity	1.08e-07	2.15e-09	84	127.602	0.423111	0.0465368	174.392	0.0631952	0.77939	181.151	0.0711279	0.904887	HSF2	HUMANHeat shock factor protein 2 OS
TRINITY_DN197_c1_g2	GO:0003713	transcription coactivator activity	1.08e-07	2.15e-09	84	61.3776	1.76381	0.000141418	104.723	0.175794	0.817381	114.518	0.212021	0.867987	CBP	MOUSECREB-binding protein OS
TRINITY_DN7177_c0_g1	GO:0003713	transcription coactivator activity	1.08e-07	2.15e-09	84	68.6226	0.857314	0.009772	128.803	0.335088	0.230549	156.509	0.226858	0.760028	CBP	RATCREB-binding protein OS
TRINITY_DN280_c0_g3	GO:0003713	transcription coactivator activity	1.08e-07	2.15e-09	84	170.357	0.56431	0.00304194	257.701	0.152432	0.331267	286.769	0.00839029	0.991777	ASH1L	HUMANHistone-lysine N-methyltransferase ASH1L OS
TRINITY_DN10121_c0_g2	GO:0003713	transcription coactivator activity	1.08e-07	2.15e-09	84	55.0365	0.714645	0.0142834	92.6652	0.0544092	0.872678	95.8712	0.00560092	0.995773	TFAP4	HUMANTranscription factor AP-4 OS
TRINITY_DN10223_c0_g1	GO:0003713	transcription coactivator activity	1.08e-07	2.15e-09	84	136.505	0.354074	0.037327	169.525	0.0228659	0.941206	221.4	-0.0979619	0.87904	PHRF1	MOUSEPHD and RING finger domain-containing protein 1 OS
TRINITY_DN10734_c0_g1	GO:0003713	transcription coactivator activity	1.08e-07	2.15e-09	84	81.4537	0.598519	0.00816554	95.7039	0.358596	0.0824253	70.5368	-0.0625919	0.937545	ABL2	HUMANTyrosine-protein kise ABL2 OS
TRINITY_DN11216_c0_g1	GO:0003713	transcription coactivator activity	1.08e-07	2.15e-09	84	152.514	-0.508383	0.0171432	239.652	-0.425126	0.2072	262.193	-0.33654	0.431539	HCFC1	MESAUHost cell factor 1 OS
TRINITY_DN12208_c0_g3	GO:0003713	transcription coactivator activity	1.08e-07	2.15e-09	84	318.119	-0.465279	0.0171432	315.174	-0.463761	0.0677825	365.392	-0.403896	0.191381	PBX2	XENTRPre-B-cell leukemia transcription factor 2 OS
TRINITY_DN12480_c0_g1	GO:0003713	transcription coactivator activity	1.08e-07	2.15e-09	84	127.407	-0.329134	0.0427263	123.252	-0.277967	0.138556	120.022	-0.109676	0.802757	TRIP4	HUMActivating sigl cointegrator 1 OS
TRINITY_DN137_c3_g1	GO:0003713	transcription coactivator activity	1.08e-07	2.15e-09	84	647.273	-0.824622	0.0410089	341.43	-0.424702	0.366007	233.242	-0.158295	0.830282	ANM8B	DANREProtein arginine N-methyltransferase 8-B OS
TRINITY_DN141_c2_g1	GO:0003713	transcription coactivator activity	1.08e-07	2.15e-09	84	1597.39	0.31914	0.00546561	1841.5	0.00818924	0.973768	1703.62	0.12459	0.656408	UB2L3	HUMANUbiquitin-conjugating enzyme E2 L3 OS
TRINITY_DN15381_c0_g1	GO:0003713	transcription coactivator activity	1.08e-07	2.15e-09	84	51.81	-1.8782	0.016227	76.8751	-0.5437	0.670916	90.6008	-0.228868	0.91479	MYCBP	BOVINc-Myc-binding protein OS
TRINITY_DN16008_c0_g1	GO:0003713	transcription coactivator activity	1.08e-07	2.15e-09	84	187.9	0.425761	0.0373924	230.56	0.281381	0.0905561	210.568	0.0236589	0.955752	SMAD2	MOUSEMothers against decapentaplegic homolog 2 OS
TRINITY_DN1804_c0_g1	GO:0003713	transcription coactivator activity	1.08e-07	2.15e-09	84	200.943	-0.340773	0.0469439	283.965	-0.397921	0.0568678	306.231	-0.370347	0.126277	CXXC1	HUMANCXXC-type zinc finger protein 1 OS
TRINITY_DN18384_c0_g1	GO:0003713	transcription coactivator activity	1.08e-07	2.15e-09	84	67.1524	-1.99447	0.0232339							NKX24	HUMANHomeobox protein Nkx-2.4 OS
TRINITY_DN1862_c0_g1	GO:0003713	transcription coactivator activity	1.08e-07	2.15e-09	84	211.964	0.435128	0.0174174	405.474	0.412634	0.19675	397.762	0.154326	0.700112	RNF34	BOVINE3 ubiquitin-protein ligase RNF34 OS
TRINITY_DN213_c0_g1	GO:0003713	transcription coactivator activity	1.08e-07	2.15e-09	84	40.1467	1.08761	0.0272751	41.0877	0.261651	0.703805	34.1146	0.276333	0.791477	DYRK2	MOUSEDual specificity tyrosine-phosphorylation-regulated kise 2 OS
TRINITY_DN2147_c0_g1	GO:0003713	transcription coactivator activity	1.08e-07	2.15e-09	84	185.143	0.848403	0.00571537	406.116	0.472025	0.190814	105.555	0.488617	0.220858	MYT1L	MOUSEMyelin transcription factor 1-like protein OS
TRINITY_DN2160_c0_g5	GO:0003713	transcription coactivator activity	1.08e-07	2.15e-09	84	144.766	0.560473	0.0270786	197.031	0.192	0.26678	179.475	0.080474	0.913215	ARI1A	HUMAT-rich interactive domain-containing protein 1A OS
TRINITY_DN22_c0_g1	GO:0003713	transcription coactivator activity	1.08e-07	2.15e-09	84	48.3578	0.794473	0.0150953	83.7233	0.676285	0.0599413	92.5992	0.486354	0.331014	HIPK2	HUMANHomeodomain-interacting protein kise 2 OS
TRINITY_DN2234_c0_g1	GO:0003713	transcription coactivator activity	1.08e-07	2.15e-09	84	312.725	-0.501126	0.0248192	128.194	-0.225812	0.523591	128.164	0.0404719	0.971268	AR2BP	DANREADP-ribosylation factor-like protein 2-binding protein OS
TRINITY_DN2614_c0_g3	GO:0003713	transcription coactivator activity	1.08e-07	2.15e-09	84	191.79	0.563555	0.000747201	255.75	0.302694	0.111767	224.332	0.0274322	0.968401	RERE	HUMArginine-glutamic acid dipeptide repeats protein OS
TRINITY_DN290_c0_g3	GO:0003713	transcription coactivator activity	1.08e-07	2.15e-09	84	152.82	-0.359424	0.0328318	170.957	-0.232988	0.237563	137.628	-0.374424	0.264593	ZBTB5	HUMANZinc finger and BTB domain-containing protein 5 OS
TRINITY_DN2980_c0_g2	GO:0003713	transcription coactivator activity	1.08e-07	2.15e-09	84	186.338	-0.422521	0.0346155	203.743	0.00996757	0.982681	197.915	-0.166182	0.784258	NO29	XENLANucleoplasmin-like protein NO29 OS
TRINITY_DN3120_c3_g1	GO:0003713	transcription coactivator activity	1.08e-07	2.15e-09	84	156.003	0.313801	0.0161555	222.488	0.000824709	0.997563	221.616	-0.0593922	0.938913	KAT6A	HUMANHistone acetyltransferase KAT6A OS
TRINITY_DN357_c0_g1	GO:0003713	transcription coactivator activity	1.08e-07	2.15e-09	84	103.819	0.411179	0.018594	164.508	-0.171827	0.306172	159.645	0.0124988	0.989543	NR2C2	HUMANNuclear receptor subfamily 2 group C member 2 OS
TRINITY_DN376_c3_g1	GO:0003713	transcription coactivator activity	1.08e-07	2.15e-09	84	134.433	0.475129	0.0416805	184.001	0.0669771	0.796113	184.166	0.0686565	0.929623	FOXK2	MOUSEForkhead box protein K2 OS
TRINITY_DN4083_c0_g2	GO:0003713	transcription coactivator activity	1.08e-07	2.15e-09	84	103.07	0.741262	0.00451419	143.883	0.135417	0.665176	160.651	0.0963855	0.909022	ARI4B	MOUSEAT-rich interactive domain-containing protein 4B OS
TRINITY_DN4254_c0_g1	GO:0003713	transcription coactivator activity	1.08e-07	2.15e-09	84	142.776	0.573614	0.0490145	155.686	0.0445717	0.899394	158.562	-0.0310175	0.972259	MD13L	HUMANMediator of R polymerase II transcription subunit 13-like OS
TRINITY_DN4879_c0_g1	GO:0003713	transcription coactivator activity	1.08e-07	2.15e-09	84	183.529	-0.717513	0.0169953	219.039	-0.428638	0.152229	195.202	-0.124918	0.85251	ABT1	RATActivator of basal transcription 1 OS
TRINITY_DN512_c6_g1	GO:0003713	transcription coactivator activity	1.08e-07	2.15e-09	84	513.163	0.31144	0.0110087	637.894	0.116236	0.516979	349.642	0.0462737	0.907352	SMRC2	HUMANSWI/SNF complex subunit SMARCC2 OS
TRINITY_DN5155_c0_g1	GO:0003713	transcription coactivator activity	1.08e-07	2.15e-09	84	386.573	0.322047	0.000495604	671.424	-0.0760803	0.571355	738.287	-0.126045	0.84593	RERE	RATArginine-glutamic acid dipeptide repeats protein OS
TRINITY_DN5303_c0_g1	GO:0003713	transcription coactivator activity	1.08e-07	2.15e-09	84	169.721	-0.498955	0.00556211	215.51	-0.219427	0.431645	217.9	0.0192272	0.973791	MED30	DANREMediator of R polymerase II transcription subunit 30 OS
TRINITY_DN55834_c0_g1	GO:0003713	transcription coactivator activity	1.08e-07	2.15e-09	84	292.107	0.343979	0.0262339	322.785	0.170958	0.604727	358.254	0.11729	0.774971	HDGF	BOVINHepatoma-derived growth factor OS
TRINITY_DN5678_c0_g1	GO:0003713	transcription coactivator activity	1.08e-07	2.15e-09	84	101.217	0.62279	0.0128815	134.033	0.34738	0.175553	136.91	0.0951563	0.879351	NRIF2	MOUSENeurotrophin receptor-interacting factor 2 OS
TRINITY_DN5732_c0_g1	GO:0003713	transcription coactivator activity	1.08e-07	2.15e-09	84	25.2834	0.947872	0.00302334	30.4309	0.538298	0.13477	15.494	0.593734	0.550599	ARI5B	CHICKAT-rich interactive domain-containing protein 5B OS
TRINITY_DN6278_c0_g1	GO:0003713	transcription coactivator activity	1.08e-07	2.15e-09	84	25.5916	0.822395	0.0138099	31.007	0.312786	0.512429	30.7694	-0.0186667	0.988373	MAML1	HUMANMastermind-like protein 1 OS
TRINITY_DN631_c5_g1	GO:0003713	transcription coactivator activity	1.08e-07	2.15e-09	84	79.9241	-0.529049	0.0208981	84.0489	-0.33772	0.164859	94.4689	-0.231339	0.633737	ST65G	HUMANSTAGA complex 65 subunit gamma OS
TRINITY_DN6491_c0_g1	GO:0003713	transcription coactivator activity	1.08e-07	2.15e-09	84	203.007	-0.706874	0.00109814	237.787	-0.325448	0.235887	347.724	-0.350174	0.415114	BRD3	HUMANBromodomain-containing protein 3 OS
TRINITY_DN651_c0_g1	GO:0003713	transcription coactivator activity	1.08e-07	2.15e-09	84	22.2195	1.17299	0.0141967	28.2898	0.446832	0.263487	42.2545	0.261427	0.732129	AT7L1	HUMAtaxin-7-like protein 1 OS
TRINITY_DN658_c2_g3	GO:0003713	transcription coactivator activity	1.08e-07	2.15e-09	84	159.663	0.312691	0.0263286	216.224	0.10528	0.498809	213.668	0.0787091	0.872621	HIPK1	MOUSEHomeodomain-interacting protein kise 1 OS
TRINITY_DN658_c2_g4	GO:0003713	transcription coactivator activity	1.08e-07	2.15e-09	84	114.76	0.501131	0.00507632	149.954	0.151474	0.383698	94.2227	0.00790354	0.990884	HIPK1	MOUSEHomeodomain-interacting protein kise 1 OS
TRINITY_DN6981_c0_g1	GO:0003713	transcription coactivator activity	1.08e-07	2.15e-09	84	105.442	-0.468326	0.0419871	105.352	-0.284465	0.290006	93.1363	-0.29419	0.477657	TAF5L	MOUSETAF5-like R polymerase II p300/CBP-associated factor-associated factor 65 kDa subunit 5L OS
TRINITY_DN7120_c0_g2	GO:0003713	transcription coactivator activity	1.08e-07	2.15e-09	84	104.926	0.523432	0.0184522	114.691	0.293453	0.352981	91.9131	0.676299	0.0933476	KLF15	MOUSEKrueppel-like factor 15 OS
TRINITY_DN7410_c0_g1	GO:0003713	transcription coactivator activity	1.08e-07	2.15e-09	84	75.9727	0.648016	0.00167685	104.487	0.0915116	0.735814	117.985	0.0410418	0.944553	NUP98	MOUSENuclear pore complex protein Nup98-Nup96 OS
TRINITY_DN750_c0_g1	GO:0003713	transcription coactivator activity	1.08e-07	2.15e-09	84	377.668	0.436235	0.0156575	301.257	0.459804	0.0903361	182.154	0.147389	0.645332	LPIN2	HUMANPhosphatidate phosphatase LPIN2 OS
TRINITY_DN8038_c0_g1	GO:0003713	transcription coactivator activity	1.08e-07	2.15e-09	84	41.8841	0.921496	0.000862194	49.695	0.661483	0.0676527	45.7624	0.162312	0.829202	EYA3	HUMANEyes absent homolog 3 OS
TRINITY_DN8097_c0_g1	GO:0003713	transcription coactivator activity	1.08e-07	2.15e-09	84	52.9102	-0.553778	0.0364391	77.7053	-0.264519	0.433002	80.5951	-0.00149853	0.998945	PPARA	XENLAPeroxisome proliferator-activated receptor alpha OS
TRINITY_DN8661_c0_g2	GO:0003713	transcription coactivator activity	1.08e-07	2.15e-09	84	96.5528	0.775757	0.00263176	124.703	0.306424	0.204792	139.99	0.0246993	0.977231	KAT6A	HUMANHistone acetyltransferase KAT6A OS
TRINITY_DN880_c0_g1	GO:0003713	transcription coactivator activity	1.08e-07	2.15e-09	84	89.9103	0.6952	0.0387616	171.248	0.316927	0.426837	67.1839	0.43252	0.576831	PKN2	DANRESerine/threonine-protein kise N2 OS
TRINITY_DN9100_c0_g3	GO:0003713	transcription coactivator activity	1.08e-07	2.15e-09	84	601.943	-0.37576	0.0299734	211.52	-0.0280612	0.976441	313.305	-0.303995	0.368234	RAP2B	RATRas-related protein Rap-2b OS
TRINITY_DN920_c0_g1	GO:0003713	transcription coactivator activity	1.08e-07	2.15e-09	84	57.0972	0.775903	0.0202639	193.409	0.512857	0.266257	50.9957	0.317153	0.771295	RORA	HUMANNuclear receptor ROR-alpha OS
TRINITY_DN938_c3_g1	GO:0003713	transcription coactivator activity	1.08e-07	2.15e-09	84	1024.06	-0.604969	0.0158694	2699.11	-0.2615	0.37582	1041.85	-0.0115688	0.986413	ID4	XENTRD-binding protein inhibitor ID-4 OS
TRINITY_DN96_c2_g1	GO:0003713	transcription coactivator activity	1.08e-07	2.15e-09	84	122.854	0.510567	0.0327775	179.046	0.098749	0.705135	186.376	-0.00243104	0.998735	KAT6A	MOUSEHistone acetyltransferase KAT6A OS
TRINITY_DN975_c2_g1	GO:0003713	transcription coactivator activity	1.08e-07	2.15e-09	84	21.9896	0.950628	0.0445631	41.3786	0.311567	0.667185	13.9325	0.285609	0.838049	SOX6	POBTranscription factor SOX-6 OS
TRINITY_DN11381_c0_g2	GO:0003713	transcription coactivator activity	1.08e-07	2.15e-09	84	13.8826	0.15093	0.928872	66.6878	-1.61353	0.000952662	13.5724	0.528408	0.778836	SP8	DANRETranscription factor Sp8 OS
TRINITY_DN13133_c0_g1	GO:0003713	transcription coactivator activity	1.08e-07	2.15e-09	84	136.9	-0.194503	0.37457	200.163	-0.419396	0.00584094	242.181	-0.248508	0.388494	GPS2	MOUSEG protein pathway suppressor 2 OS
TRINITY_DN15945_c0_g1	GO:0003713	transcription coactivator activity	1.08e-07	2.15e-09	84	160.088	-0.261994	0.118291	223.212	-0.493759	0.0017787	259.729	-0.340519	0.272798	SIR1	HUMAND-dependent protein deacetylase sirtuin-1 OS
TRINITY_DN17432_c0_g1	GO:0003713	transcription coactivator activity	1.08e-07	2.15e-09	84				15.1189	1.21223	0.0126715	7.76908	0.366322	0.821717	DCC	HUMANNetrin receptor DCC OS
TRINITY_DN25854_c0_g1	GO:0003713	transcription coactivator activity	1.08e-07	2.15e-09	84	275.3	-0.271904	0.123407	337.748	-0.563076	0.0102758	382.004	-0.202493	0.632472	ING5	MOUSEInhibitor of growth protein 5 OS
TRINITY_DN357_c0_g3	GO:0003713	transcription coactivator activity	1.08e-07	2.15e-09	84	84.6783	0.0443025	0.857508	126.845	-0.375932	0.0252881	166.448	-0.38226	0.250329	NR2C1	XENTRNuclear receptor subfamily 2 group C member 1 OS
TRINITY_DN383_c1_g1	GO:0003713	transcription coactivator activity	1.08e-07	2.15e-09	84	123.185	0.107275	0.516785	147.66	-0.318362	0.0389578	160.951	-0.28892	0.413037	SP3	CHICKTranscription factor Sp3 OS
TRINITY_DN4225_c1_g2	GO:0003713	transcription coactivator activity	1.08e-07	2.15e-09	84	103.797	-0.628979	0.330193	446.242	-1.17383	0.00231056	1664.9	-0.439692	0.654043	PKN2	HUMANSerine/threonine-protein kise N2 OS
TRINITY_DN44674_c0_g1	GO:0003713	transcription coactivator activity	1.08e-07	2.15e-09	84	332.947	-0.156892	0.292424	447.98	-0.359722	0.015132	445.682	-0.355265	0.266455	TAF9	RATTranscription initiation factor TFIID subunit 9 OS
TRINITY_DN458_c0_g1	GO:0003713	transcription coactivator activity	1.08e-07	2.15e-09	84	303.12	-0.174886	0.286621	314.822	-0.375144	0.0247406	330.284	-0.248476	0.236465	SNF5	XENTRSWI/SNF-related matrix-associated actin-dependent regulator of chromatin subfamily B member 1 OS
TRINITY_DN4946_c0_g2	GO:0003713	transcription coactivator activity	1.08e-07	2.15e-09	84	136.36	-0.171567	0.436596	215.636	-0.361023	0.0499063	189.701	-0.283333	0.503101	PHF12	HUMANPHD finger protein 12 OS
TRINITY_DN76520_c0_g1	GO:0003713	transcription coactivator activity	1.08e-07	2.15e-09	84				18.4311	3.36516	0.00164182				KPCB	HUMANProtein kise C beta type OS
TRINITY_DN905_c1_g3	GO:0003713	transcription coactivator activity	1.08e-07	2.15e-09	84	153.29	-0.0943484	0.651338	252.173	-0.309943	0.0478488	257.544	-0.191746	0.641339	REQUA	XENLAZinc finger protein ubi-d4 A OS
TRINITY_DN9133_c2_g1	GO:0003713	transcription coactivator activity	1.08e-07	2.15e-09	84	257.773	-0.300198	0.241673	837.921	-0.618666	0.010945	793.529	-0.372277	0.135591	DDIT3	HUMAND damage-inducible transcript 3 protein OS
TRINITY_DN3502_c0_g1	GO:0004402	histone acetyltransferase activity	3.41e-07	7.18e-09	29	75.4322	1.03493	0.000728023	98.4572	0.523359	0.0178324	91.4591	0.270541	0.696228	AF17	HUMANProtein AF-17 OS
TRINITY_DN8439_c0_g1	GO:0004402	histone acetyltransferase activity	3.41e-07	7.18e-09	29	76.3845	-0.677612	0.0195661	108.501	-0.784669	0.125666	77.5324	-0.748079	0.0385203	METL8	HUMANmR N(3)-methylcytidine methyltransferase METTL8 OS
TRINITY_DN2000_c7_g1	GO:0004402	histone acetyltransferase activity	3.41e-07	7.18e-09	29	71.6416	1.33205	0.0301667	90.6107	0.372794	0.718143	92.9498	-0.186539	0.914903	KAT7	HUMANHistone acetyltransferase KAT7 OS
TRINITY_DN197_c1_g2	GO:0004402	histone acetyltransferase activity	3.41e-07	7.18e-09	29	61.3776	1.76381	0.000141418	104.723	0.175794	0.817381	114.518	0.212021	0.867987	CBP	MOUSECREB-binding protein OS
TRINITY_DN7177_c0_g1	GO:0004402	histone acetyltransferase activity	3.41e-07	7.18e-09	29	68.6226	0.857314	0.009772	128.803	0.335088	0.230549	156.509	0.226858	0.760028	CBP	RATCREB-binding protein OS
TRINITY_DN10049_c0_g1	GO:0004402	histone acetyltransferase activity	3.41e-07	7.18e-09	29	119.372	-0.421697	0.00293378	136.221	-0.299743	0.0929032	124.574	-0.341641	0.200788	COP1	MOUSEE3 ubiquitin-protein ligase COP1 OS
TRINITY_DN10223_c0_g1	GO:0004402	histone acetyltransferase activity	3.41e-07	7.18e-09	29	136.505	0.354074	0.037327	169.525	0.0228659	0.941206	221.4	-0.0979619	0.87904	PHRF1	MOUSEPHD and RING finger domain-containing protein 1 OS
TRINITY_DN11216_c0_g1	GO:0004402	histone acetyltransferase activity	3.41e-07	7.18e-09	29	152.514	-0.508383	0.0171432	239.652	-0.425126	0.2072	262.193	-0.33654	0.431539	HCFC1	MESAUHost cell factor 1 OS
TRINITY_DN1171_c0_g1	GO:0004402	histone acetyltransferase activity	3.41e-07	7.18e-09	29	1668.48	-0.316531	0.0221489	1714.96	-0.23309	0.108666	1592.54	-0.190669	0.273424	WDR13	PANTRWD repeat-containing protein 13 OS
TRINITY_DN12943_c0_g1	GO:0004402	histone acetyltransferase activity	3.41e-07	7.18e-09	29	208.399	-0.418798	0.0147252	211.028	-0.175608	0.591609	198.199	0.0269649	0.970171	WDR83	DANREWD repeat domain-containing protein 83 OS
TRINITY_DN14360_c0_g1	GO:0004402	histone acetyltransferase activity	3.41e-07	7.18e-09	29	67.3503	-0.569742	0.0160573	103.631	-0.316002	0.382231	109.272	-0.336661	0.434093	SAC31	HUMANSAC3 domain-containing protein 1 OS
TRINITY_DN2160_c0_g5	GO:0004402	histone acetyltransferase activity	3.41e-07	7.18e-09	29	144.766	0.560473	0.0270786	197.031	0.192	0.26678	179.475	0.080474	0.913215	ARI1A	HUMAT-rich interactive domain-containing protein 1A OS
TRINITY_DN2245_c0_g3	GO:0004402	histone acetyltransferase activity	3.41e-07	7.18e-09	29	37.4875	0.75293	0.00754901	59.8941	0.223813	0.480297	64.8437	0.187601	0.759357	NCOA3	XENLANuclear receptor coactivator 3 OS
TRINITY_DN3120_c3_g1	GO:0004402	histone acetyltransferase activity	3.41e-07	7.18e-09	29	156.003	0.313801	0.0161555	222.488	0.000824709	0.997563	221.616	-0.0593922	0.938913	KAT6A	HUMANHistone acetyltransferase KAT6A OS
TRINITY_DN3140_c0_g1	GO:0004402	histone acetyltransferase activity	3.41e-07	7.18e-09	29	578.878	-0.402594	0.0101123	730.822	-0.294149	0.0519227	619.41	-0.30062	0.31887	MO4L1	RATMortality factor 4-like protein 1 OS
TRINITY_DN5806_c0_g1	GO:0004402	histone acetyltransferase activity	3.41e-07	7.18e-09	29	273.758	0.913913	0.001603	225.367	0.583005	0.0616674	182.039	0.12586	0.802621	OGA	RATProtein O-Glccase OS
TRINITY_DN631_c5_g1	GO:0004402	histone acetyltransferase activity	3.41e-07	7.18e-09	29	79.9241	-0.529049	0.0208981	84.0489	-0.33772	0.164859	94.4689	-0.231339	0.633737	ST65G	HUMANSTAGA complex 65 subunit gamma OS
TRINITY_DN651_c0_g1	GO:0004402	histone acetyltransferase activity	3.41e-07	7.18e-09	29	22.2195	1.17299	0.0141967	28.2898	0.446832	0.263487	42.2545	0.261427	0.732129	AT7L1	HUMAtaxin-7-like protein 1 OS
TRINITY_DN6981_c0_g1	GO:0004402	histone acetyltransferase activity	3.41e-07	7.18e-09	29	105.442	-0.468326	0.0419871	105.352	-0.284465	0.290006	93.1363	-0.29419	0.477657	TAF5L	MOUSETAF5-like R polymerase II p300/CBP-associated factor-associated factor 65 kDa subunit 5L OS
TRINITY_DN8139_c0_g1	GO:0004402	histone acetyltransferase activity	3.41e-07	7.18e-09	29	388.232	-0.339283	0.0117527	380.943	-0.136935	0.632005	377.345	0.048376	0.928567	TF2B	XENLATranscription initiation factor IIB OS
TRINITY_DN8661_c0_g2	GO:0004402	histone acetyltransferase activity	3.41e-07	7.18e-09	29	96.5528	0.775757	0.00263176	124.703	0.306424	0.204792	139.99	0.0246993	0.977231	KAT6A	HUMANHistone acetyltransferase KAT6A OS
TRINITY_DN96_c2_g1	GO:0004402	histone acetyltransferase activity	3.41e-07	7.18e-09	29	122.854	0.510567	0.0327775	179.046	0.098749	0.705135	186.376	-0.00243104	0.998735	KAT6A	MOUSEHistone acetyltransferase KAT6A OS
TRINITY_DN9747_c0_g1	GO:0004402	histone acetyltransferase activity	3.41e-07	7.18e-09	29	40.9693	0.706966	0.0172603	36.3783	0.0476707	0.962748	11.7443	-0.115657	0.954467	NPAS2	CHICKNeurol PAS domain-containing protein 2 OS
TRINITY_DN25854_c0_g1	GO:0004402	histone acetyltransferase activity	3.41e-07	7.18e-09	29	275.3	-0.271904	0.123407	337.748	-0.563076	0.0102758	382.004	-0.202493	0.632472	ING5	MOUSEInhibitor of growth protein 5 OS
TRINITY_DN44674_c0_g1	GO:0004402	histone acetyltransferase activity	3.41e-07	7.18e-09	29	332.947	-0.156892	0.292424	447.98	-0.359722	0.015132	445.682	-0.355265	0.266455	TAF9	RATTranscription initiation factor TFIID subunit 9 OS
TRINITY_DN4946_c0_g2	GO:0004402	histone acetyltransferase activity	3.41e-07	7.18e-09	29	136.36	-0.171567	0.436596	215.636	-0.361023	0.0499063	189.701	-0.283333	0.503101	PHF12	HUMANPHD finger protein 12 OS
TRINITY_DN5543_c1_g1	GO:0004402	histone acetyltransferase activity	3.41e-07	7.18e-09	29	366.089	-0.250892	0.0601756	543.085	-0.399917	0.0128639	428.289	-0.415784	0.166169	BRPF3	HUMANBromodomain and PHD finger-containing protein 3 OS
TRINITY_DN905_c1_g3	GO:0004402	histone acetyltransferase activity	3.41e-07	7.18e-09	29	153.29	-0.0943484	0.651338	252.173	-0.309943	0.0478488	257.544	-0.191746	0.641339	REQUA	XENLAZinc finger protein ubi-d4 A OS
TRINITY_DN1534_c0_g1	GO:0004402	histone acetyltransferase activity	3.41e-07	7.18e-09	29	3755.62	-0.228001	0.154744	4782.44	-0.217557	0.492625	4840.31	-0.499325	0.0470405	OGT1	MOUSEUDP-N-acetylglucosamine--peptide N-acetylglucosaminyltransferase 110 kDa subunit OS
TRINITY_DN11986_c0_g1	GO:0001227	D-binding transcription repressor activity, R polymerase II-specific	5.19e-07	1.13e-08	81	60.2757	-0.511233	0.0220954	82.1409	-0.595618	0.00146455	79.0779	-0.621297	0.0497492	ZN358	HUMANZinc finger protein 358 OS
TRINITY_DN913_c2_g1	GO:0001227	D-binding transcription repressor activity, R polymerase II-specific	5.19e-07	1.13e-08	81	175.975	-0.9431	0.00122023	265.803	-0.837618	0.0127814	231.574	-0.706465	0.0281575	ZN214	HUMANZinc finger protein 214 OS
TRINITY_DN1399_c2_g3	GO:0001227	D-binding transcription repressor activity, R polymerase II-specific	5.19e-07	1.13e-08	81	154.806	-0.516798	0.00559149	255.989	-0.376566	0.0478488	334.845	-0.232588	0.492985	GABPA	HUMANGA-binding protein alpha chain OS
TRINITY_DN1888_c6_g1	GO:0001227	D-binding transcription repressor activity, R polymerase II-specific	5.19e-07	1.13e-08	81	92.0878	1.07637	0.00294261	120.387	0.762368	0.0326362	51.438	0.402933	0.668598	HDAC5	MOUSEHistone deacetylase 5 OS
TRINITY_DN22766_c0_g1	GO:0001227	D-binding transcription repressor activity, R polymerase II-specific	5.19e-07	1.13e-08	81	283.388	0.499536	0.000112054	297.068	0.380224	0.0438711	630.498	0.357654	0.29316	NF2L2	BOVINNuclear factor erythroid 2-related factor 2 OS
TRINITY_DN63841_c0_g4	GO:0001227	D-binding transcription repressor activity, R polymerase II-specific	5.19e-07	1.13e-08	81	103.453	-1.0673	0.0174254	169.791	-0.728283	0.0289491	91.3022	-0.0340657	0.981026	HEY1	DANREHairy/enhancer-of-split related with YRPW motif protein 1 OS
TRINITY_DN1059_c6_g1	GO:0001227	D-binding transcription repressor activity, R polymerase II-specific	5.19e-07	1.13e-08	81	145.097	0.386606	0.0266348	242.374	0.149846	0.676712	159.355	0.283195	0.549766	HDAC4	RATHistone deacetylase 4 OS
TRINITY_DN1888_c1_g1	GO:0001227	D-binding transcription repressor activity, R polymerase II-specific	5.19e-07	1.13e-08	81	53.774	1.03473	0.00204289	82.0669	0.105861	0.877905	129.474	0.0801249	0.929415	HDAC4	CHICKHistone deacetylase 4 OS
TRINITY_DN2495_c3_g1	GO:0001227	D-binding transcription repressor activity, R polymerase II-specific	5.19e-07	1.13e-08	81	74.7172	-0.727078	0.00774238	105.27	-0.132649	0.7414	85.185	-0.232041	0.716723	ZG8	XENLAGastrula zinc finger protein XlCGF8.2DB (Fragment) OS
TRINITY_DN701_c3_g2	GO:0001227	D-binding transcription repressor activity, R polymerase II-specific	5.19e-07	1.13e-08	81	72.4341	-0.652759	0.027032	94.4481	-0.185471	0.730904	70.4501	-0.0458907	0.970171	ZG8	XENLAGastrula zinc finger protein XlCGF8.2DB (Fragment) OS
TRINITY_DN1059_c23_g1	GO:0001227	D-binding transcription repressor activity, R polymerase II-specific	5.19e-07	1.13e-08	81	78.8917	0.828484	0.0210349	104.095	0.569858	0.198601	39.3227	-0.112779	0.92583	HDAC5	CRIGRHistone deacetylase 5 OS
TRINITY_DN15347_c0_g2	GO:0001227	D-binding transcription repressor activity, R polymerase II-specific	5.19e-07	1.13e-08	81	71.726	0.806274	0.0286475	101.052	0.415395	0.189005	40.3646	0.278608	0.768068	HDAC5	CRIGRHistone deacetylase 5 OS
TRINITY_DN3206_c1_g1	GO:0001227	D-binding transcription repressor activity, R polymerase II-specific	5.19e-07	1.13e-08	81	127.602	0.423111	0.0465368	174.392	0.0631952	0.77939	181.151	0.0711279	0.904887	HSF2	HUMANHeat shock factor protein 2 OS
TRINITY_DN18076_c0_g1	GO:0001227	D-binding transcription repressor activity, R polymerase II-specific	5.19e-07	1.13e-08	81	54.1052	-0.823922	0.00601158	48.4211	-0.0552883	0.907184	25.8325	0.0353669	0.981026	SALL3	HUMANSal-like protein 3 OS
TRINITY_DN17615_c0_g1	GO:0001227	D-binding transcription repressor activity, R polymerase II-specific	5.19e-07	1.13e-08	81	260.866	0.65091	0.00816747	319.533	0.484903	0.181252	118.452	0.619776	0.0747591	KLF9	RATKrueppel-like factor 9 OS
TRINITY_DN1042_c0_g2	GO:0001227	D-binding transcription repressor activity, R polymerase II-specific	5.19e-07	1.13e-08	81	53.9609	0.745396	0.00676148	141.408	-0.012438	0.977746	105.731	0.0418721	0.956955	PHF1	MOUSEPHD finger protein 1 OS
TRINITY_DN10803_c0_g5	GO:0001227	D-binding transcription repressor activity, R polymerase II-specific	5.19e-07	1.13e-08	81	115.681	0.783079	0.0129919	120.232	0.291934	0.394528	142.094	0.146635	0.816426	ZC3H4	HUMANZinc finger CCCH domain-containing protein 4 OS
TRINITY_DN11548_c0_g1	GO:0001227	D-binding transcription repressor activity, R polymerase II-specific	5.19e-07	1.13e-08	81	32.397	-1.09149	0.014891	53.9258	-0.168819	0.699645	27.1161	1.00818	0.402255	TCF15	CHICKTranscription factor 15 OS
TRINITY_DN13952_c0_g1	GO:0001227	D-binding transcription repressor activity, R polymerase II-specific	5.19e-07	1.13e-08	81	93.5792	0.426104	0.0394339	111.61	-0.0480336	0.901907	102.608	-0.00737263	0.994291	ZN438	POBZinc finger protein 438 OS
TRINITY_DN14359_c0_g1	GO:0001227	D-binding transcription repressor activity, R polymerase II-specific	5.19e-07	1.13e-08	81	275.344	-0.830001	0.0102685	125.474	0.45249	0.510236	44.8979	0.102406	0.943622	HES5	RATTranscription factor HES-5 OS
TRINITY_DN14954_c0_g1	GO:0001227	D-binding transcription repressor activity, R polymerase II-specific	5.19e-07	1.13e-08	81	95.084	-0.468851	0.040381	143.48	-0.18376	0.48913	134.673	0.00900256	0.99356	ZG57	XENLAGastrula zinc finger protein XlCGF57.1 (Fragment) OS
TRINITY_DN16008_c0_g1	GO:0001227	D-binding transcription repressor activity, R polymerase II-specific	5.19e-07	1.13e-08	81	187.9	0.425761	0.0373924	230.56	0.281381	0.0905561	210.568	0.0236589	0.955752	SMAD2	MOUSEMothers against decapentaplegic homolog 2 OS
TRINITY_DN1631_c0_g1	GO:0001227	D-binding transcription repressor activity, R polymerase II-specific	5.19e-07	1.13e-08	81	178.196	-0.398993	0.00161168	257.59	-0.135439	0.634447	268.916	-0.132966	0.776624	E4F1	DANRETranscription factor E4F1 OS
TRINITY_DN1967_c0_g1	GO:0001227	D-binding transcription repressor activity, R polymerase II-specific	5.19e-07	1.13e-08	81	55.1064	0.750213	0.0490411	76.5936	-0.236179	0.595595	74.3698	-0.184005	0.765221	VEZF1	HUMANVascular endothelial zinc finger 1 OS
TRINITY_DN2029_c0_g1	GO:0001227	D-binding transcription repressor activity, R polymerase II-specific	5.19e-07	1.13e-08	81	31.4815	-1.09188	0.00266497	33.3244	-0.959518	0.107871	35.5739	-0.126687	0.91731	IRF1	BOVINInterferon regulatory factor 1 OS
TRINITY_DN2055_c0_g1	GO:0001227	D-binding transcription repressor activity, R polymerase II-specific	5.19e-07	1.13e-08	81	39.5963	0.68288	0.0301839	48.1947	0.375114	0.155883	49.3825	0.000133131	0.99988	ZN276	HUMANZinc finger protein 276 OS
TRINITY_DN2147_c0_g1	GO:0001227	D-binding transcription repressor activity, R polymerase II-specific	5.19e-07	1.13e-08	81	185.143	0.848403	0.00571537	406.116	0.472025	0.190814	105.555	0.488617	0.220858	MYT1L	MOUSEMyelin transcription factor 1-like protein OS
TRINITY_DN24110_c0_g1	GO:0001227	D-binding transcription repressor activity, R polymerase II-specific	5.19e-07	1.13e-08	81	38.646	1.15538	0.00760564	31.5143	0.552805	0.237526	32.732	0.0445264	0.975136	HMBX1	HUMANHomeobox-containing protein 1 OS
TRINITY_DN2502_c8_g1	GO:0001227	D-binding transcription repressor activity, R polymerase II-specific	5.19e-07	1.13e-08	81	15.3844	-1.23849	0.0324734	16.2805	-0.785998	0.236456	20.6568	0.0830337	0.941537	PCGF6	HUMANPolycomb group RING finger protein 6 OS
TRINITY_DN2614_c0_g2	GO:0001227	D-binding transcription repressor activity, R polymerase II-specific	5.19e-07	1.13e-08	81	152.956	0.538644	0.00298599	207.589	0.151816	0.478409	193.785	-0.143931	0.789445	NCOR1	HUMANNuclear receptor corepressor 1 OS
TRINITY_DN2792_c3_g2	GO:0001227	D-binding transcription repressor activity, R polymerase II-specific	5.19e-07	1.13e-08	81	573.656	0.332695	0.00761907	611.258	0.0188721	0.945332	660.921	-0.193899	0.734201	JPH3	MOUSEJunctophilin-3 OS
TRINITY_DN28737_c0_g2	GO:0001227	D-binding transcription repressor activity, R polymerase II-specific	5.19e-07	1.13e-08	81	57.1054	2.09983	0.0230056	87.6634	0.00483627	0.996199	109.579	0.187026	0.840049	FOXK2	MOUSEForkhead box protein K2 OS
TRINITY_DN289736_c0_g1	GO:0001227	D-binding transcription repressor activity, R polymerase II-specific	5.19e-07	1.13e-08	81	183.572	1.15347	0.0475938	300.929	0.13109	0.833591	283.625	0.0239328	0.984827	PURA	MOUSETranscriptiol activator protein Pur-alpha OS
TRINITY_DN290_c0_g3	GO:0001227	D-binding transcription repressor activity, R polymerase II-specific	5.19e-07	1.13e-08	81	152.82	-0.359424	0.0328318	170.957	-0.232988	0.237563	137.628	-0.374424	0.264593	ZBTB5	HUMANZinc finger and BTB domain-containing protein 5 OS
TRINITY_DN3085_c1_g2	GO:0001227	D-binding transcription repressor activity, R polymerase II-specific	5.19e-07	1.13e-08	81	48.9261	0.870829	0.000599078	47.6803	0.403774	0.231356	26.6007	0.0910338	0.916924	GLIS2	HUMANZinc finger protein GLIS2 OS
TRINITY_DN31572_c1_g1	GO:0001227	D-binding transcription repressor activity, R polymerase II-specific	5.19e-07	1.13e-08	81	13.9108	2.61126	0.00379262							CC1	HUMANNucleus accumbens-associated protein 1 OS
TRINITY_DN357_c0_g1	GO:0001227	D-binding transcription repressor activity, R polymerase II-specific	5.19e-07	1.13e-08	81	103.819	0.411179	0.018594	164.508	-0.171827	0.306172	159.645	0.0124988	0.989543	NR2C2	HUMANNuclear receptor subfamily 2 group C member 2 OS
TRINITY_DN376_c3_g1	GO:0001227	D-binding transcription repressor activity, R polymerase II-specific	5.19e-07	1.13e-08	81	134.433	0.475129	0.0416805	184.001	0.0669771	0.796113	184.166	0.0686565	0.929623	FOXK2	MOUSEForkhead box protein K2 OS
TRINITY_DN393_c1_g1	GO:0001227	D-binding transcription repressor activity, R polymerase II-specific	5.19e-07	1.13e-08	81	148.604	0.626306	0.00477035	193.569	0.191006	0.441682	171.5	-0.00243079	0.99906	TGIF2	HUMANHomeobox protein TGIF2 OS
TRINITY_DN39449_c2_g1	GO:0001227	D-binding transcription repressor activity, R polymerase II-specific	5.19e-07	1.13e-08	81	86.4736	1.14275	0.00319211	104.88	0.164898	0.786966	115.125	0.206022	0.886808	PURA	HUMANTranscriptiol activator protein Pur-alpha OS
TRINITY_DN3954_c0_g1	GO:0001227	D-binding transcription repressor activity, R polymerase II-specific	5.19e-07	1.13e-08	81	13.7994	1.26416	0.0197829	59.5091	0.514787	0.301146	61.9548	0.629299	0.490631	ZB16A	DANREZinc finger and BTB domain-containing protein 16-A OS
TRINITY_DN3998_c0_g1	GO:0001227	D-binding transcription repressor activity, R polymerase II-specific	5.19e-07	1.13e-08	81	149.03	0.391439	0.00605061	182.39	0.108596	0.615776	210.794	0.0599548	0.905949	PRDM2	HUMANPR domain zinc finger protein 2 OS
TRINITY_DN401_c0_g1	GO:0001227	D-binding transcription repressor activity, R polymerase II-specific	5.19e-07	1.13e-08	81	21.272	1.01996	0.0283657	35.5624	0.458731	0.212988	28.8249	-0.143938	0.904528	ZBT37	HUMANZinc finger and BTB domain-containing protein 37 OS
TRINITY_DN40724_c0_g1	GO:0001227	D-binding transcription repressor activity, R polymerase II-specific	5.19e-07	1.13e-08	81	141.678	0.458483	0.0106881	124.826	0.248387	0.217869	125.746	0.0418456	0.941437	FOXK1	MOUSEForkhead box protein K1 OS
TRINITY_DN4083_c0_g2	GO:0001227	D-binding transcription repressor activity, R polymerase II-specific	5.19e-07	1.13e-08	81	103.07	0.741262	0.00451419	143.883	0.135417	0.665176	160.651	0.0963855	0.909022	ARI4B	MOUSEAT-rich interactive domain-containing protein 4B OS
TRINITY_DN5469_c0_g1	GO:0001227	D-binding transcription repressor activity, R polymerase II-specific	5.19e-07	1.13e-08	81	82.7343	0.545057	0.00431154	81.9451	-0.105325	0.745364	113.665	0.0690555	0.942318	ZBT21	HUMANZinc finger and BTB domain-containing protein 21 OS
TRINITY_DN55834_c0_g1	GO:0001227	D-binding transcription repressor activity, R polymerase II-specific	5.19e-07	1.13e-08	81	292.107	0.343979	0.0262339	322.785	0.170958	0.604727	358.254	0.11729	0.774971	HDGF	BOVINHepatoma-derived growth factor OS
TRINITY_DN571_c1_g1	GO:0001227	D-binding transcription repressor activity, R polymerase II-specific	5.19e-07	1.13e-08	81	33.9246	-1.27472	0.00777631	34.9972	-0.270121	0.668494	32.6035	-0.22832	0.865056	ZN467	HUMANZinc finger protein 467 OS
TRINITY_DN5732_c0_g1	GO:0001227	D-binding transcription repressor activity, R polymerase II-specific	5.19e-07	1.13e-08	81	25.2834	0.947872	0.00302334	30.4309	0.538298	0.13477	15.494	0.593734	0.550599	ARI5B	CHICKAT-rich interactive domain-containing protein 5B OS
TRINITY_DN5742_c1_g2	GO:0001227	D-binding transcription repressor activity, R polymerase II-specific	5.19e-07	1.13e-08	81	47.2762	-0.545602	0.0169911	66.7297	-0.299514	0.336573	78.5319	-0.217975	0.649699	MLXIP	HUMANMLX-interacting protein OS
TRINITY_DN6479_c0_g1	GO:0001227	D-binding transcription repressor activity, R polymerase II-specific	5.19e-07	1.13e-08	81	128.341	-0.522784	0.0448459	144.469	-0.448379	0.213608	126.827	-0.295647	0.538137	SMBP2	RATD-binding protein SMUBP-2 OS
TRINITY_DN6503_c1_g1	GO:0001227	D-binding transcription repressor activity, R polymerase II-specific	5.19e-07	1.13e-08	81	66.275	1.48412	0.000478105	101.524	0.0357284	0.96212	135.566	0.236397	0.872621	MAFK	HUMANTranscription factor MafK OS
TRINITY_DN6554_c0_g1	GO:0001227	D-binding transcription repressor activity, R polymerase II-specific	5.19e-07	1.13e-08	81	14.5946	1.93855	0.0089976	41.3435	1.13647	0.0874571	10.2491	-0.217533	0.928656	CC1	HUMANNucleus accumbens-associated protein 1 OS
TRINITY_DN6972_c1_g1	GO:0001227	D-binding transcription repressor activity, R polymerase II-specific	5.19e-07	1.13e-08	81	72.089	-0.663882	0.0240297	111.737	-0.321256	0.245261	135.041	-0.300776	0.249967	THAP1	SALSATHAP domain-containing protein 1 OS
TRINITY_DN7120_c0_g2	GO:0001227	D-binding transcription repressor activity, R polymerase II-specific	5.19e-07	1.13e-08	81	104.926	0.523432	0.0184522	114.691	0.293453	0.352981	91.9131	0.676299	0.0933476	KLF15	MOUSEKrueppel-like factor 15 OS
TRINITY_DN7373_c0_g1	GO:0001227	D-binding transcription repressor activity, R polymerase II-specific	5.19e-07	1.13e-08	81	78.867	0.702062	0.025412	105.081	0.364392	0.282113	49.6436	0.144088	0.846432	ZN536	HUMANZinc finger protein 536 OS
TRINITY_DN7952_c0_g1	GO:0001227	D-binding transcription repressor activity, R polymerase II-specific	5.19e-07	1.13e-08	81	67.3829	-0.440837	0.0280637	108.812	-0.380221	0.111096	123.859	0.0466673	0.960369	THAP5	HUMANTHAP domain-containing protein 5 OS
TRINITY_DN8097_c0_g1	GO:0001227	D-binding transcription repressor activity, R polymerase II-specific	5.19e-07	1.13e-08	81	52.9102	-0.553778	0.0364391	77.7053	-0.264519	0.433002	80.5951	-0.00149853	0.998945	PPARA	XENLAPeroxisome proliferator-activated receptor alpha OS
TRINITY_DN8241_c0_g1	GO:0001227	D-binding transcription repressor activity, R polymerase II-specific	5.19e-07	1.13e-08	81	44.3037	-0.689343	0.0259865	60.9073	-0.605003	0.149343	139.384	-0.508054	0.348233	AEBP2	DANREZinc finger protein AEBP2 OS
TRINITY_DN85411_c0_g1	GO:0001227	D-binding transcription repressor activity, R polymerase II-specific	5.19e-07	1.13e-08	81	154.766	0.372161	0.0246284	301.772	-0.0995388	0.619173	301.616	-0.052601	0.94109	SMAD3	CHICKMothers against decapentaplegic homolog 3 OS
TRINITY_DN8750_c0_g1	GO:0001227	D-binding transcription repressor activity, R polymerase II-specific	5.19e-07	1.13e-08	81	59.1995	-0.800898	0.0108065	55.5376	-0.322566	0.391914				NR2E1	ORYLANuclear receptor subfamily 2 group E member 1 OS
TRINITY_DN920_c0_g1	GO:0001227	D-binding transcription repressor activity, R polymerase II-specific	5.19e-07	1.13e-08	81	57.0972	0.775903	0.0202639	193.409	0.512857	0.266257	50.9957	0.317153	0.771295	RORA	HUMANNuclear receptor ROR-alpha OS
TRINITY_DN9289_c0_g1	GO:0001227	D-binding transcription repressor activity, R polymerase II-specific	5.19e-07	1.13e-08	81	241.567	-0.633145	0.00116498	320.818	-0.510684	0.0610153	319.992	-0.4099	0.300696	ZBT14	CHICKZinc finger and BTB domain-containing protein 14 OS
TRINITY_DN954_c1_g2	GO:0001227	D-binding transcription repressor activity, R polymerase II-specific	5.19e-07	1.13e-08	81	108.053	0.687117	0.00796135	65.2552	0.0877309	0.866584	97.3425	-0.207621	0.766614	ELK4	MOUSEETS domain-containing protein Elk-4 OS
TRINITY_DN975_c2_g1	GO:0001227	D-binding transcription repressor activity, R polymerase II-specific	5.19e-07	1.13e-08	81	21.9896	0.950628	0.0445631	41.3786	0.311567	0.667185	13.9325	0.285609	0.838049	SOX6	POBTranscription factor SOX-6 OS
TRINITY_DN11381_c0_g2	GO:0001227	D-binding transcription repressor activity, R polymerase II-specific	5.19e-07	1.13e-08	81	13.8826	0.15093	0.928872	66.6878	-1.61353	0.000952662	13.5724	0.528408	0.778836	SP8	DANRETranscription factor Sp8 OS
TRINITY_DN2160_c0_g1	GO:0001227	D-binding transcription repressor activity, R polymerase II-specific	5.19e-07	1.13e-08	81	908.895	-0.142605	0.482368	1980.19	-0.411519	0.0153302	3081.72	-0.298934	0.564615	TOB1	HUMANProtein Tob1 OS
TRINITY_DN2359_c2_g3	GO:0001227	D-binding transcription repressor activity, R polymerase II-specific	5.19e-07	1.13e-08	81	32.8941	0.77325	0.0829071	39.4717	0.91043	0.0440508	28.7647	0.505292	0.589227	HIC2	DANREHypermethylated in cancer 2 protein OS
TRINITY_DN357_c0_g3	GO:0001227	D-binding transcription repressor activity, R polymerase II-specific	5.19e-07	1.13e-08	81	84.6783	0.0443025	0.857508	126.845	-0.375932	0.0252881	166.448	-0.38226	0.250329	NR2C1	XENTRNuclear receptor subfamily 2 group C member 1 OS
TRINITY_DN383_c1_g1	GO:0001227	D-binding transcription repressor activity, R polymerase II-specific	5.19e-07	1.13e-08	81	123.185	0.107275	0.516785	147.66	-0.318362	0.0389578	160.951	-0.28892	0.413037	SP3	CHICKTranscription factor Sp3 OS
TRINITY_DN39292_c0_g1	GO:0001227	D-binding transcription repressor activity, R polymerase II-specific	5.19e-07	1.13e-08	81	14.4137	-1.99201	0.0878028	45.9305	-1.28062	0.00847022	7.31581	0.430445	0.922754	HELT	DANREHairy and enhancer of split-related protein helt OS
TRINITY_DN43311_c0_g2	GO:0001227	D-binding transcription repressor activity, R polymerase II-specific	5.19e-07	1.13e-08	81				279.97	-1.4099	0.0429709	1032.42	-0.529639	0.210557	TLX3	HUMANT-cell leukemia homeobox protein 3 OS
TRINITY_DN46347_c0_g1	GO:0001227	D-binding transcription repressor activity, R polymerase II-specific	5.19e-07	1.13e-08	81				23.6254	-0.967805	0.0479003				DMX1B	DANREDiencephalon/mesencephalon homeobox protein 1-B OS
TRINITY_DN4690_c0_g1	GO:0001227	D-binding transcription repressor activity, R polymerase II-specific	5.19e-07	1.13e-08	81	57.0897	-0.146074	0.591007	75.9166	-0.453671	0.0440508	81.8204	-0.307054	0.571215	IKZF5	HUMANZinc finger protein Pegasus OS
TRINITY_DN4780_c0_g1	GO:0001227	D-binding transcription repressor activity, R polymerase II-specific	5.19e-07	1.13e-08	81	145.655	-0.356088	0.106787	203.7	-0.493427	0.0076958	141.177	-0.273758	0.415989	E2F6	BOVINTranscription factor E2F6 OS
TRINITY_DN5086_c0_g1	GO:0001227	D-binding transcription repressor activity, R polymerase II-specific	5.19e-07	1.13e-08	81	477.177	-0.407228	0.366027	1035.8	-0.36819	0.000828535	1552.98	-0.246167	0.566526	KCIP4	MACFAKv channel-interacting protein 4 OS
TRINITY_DN6972_c0_g5	GO:0001227	D-binding transcription repressor activity, R polymerase II-specific	5.19e-07	1.13e-08	81	233.69	0.257196	0.593307	482.094	-0.935953	0.00685444	978.402	-0.371535	0.485965	ETV1	MOUSEETS translocation variant 1 OS
TRINITY_DN809_c0_g1	GO:0001227	D-binding transcription repressor activity, R polymerase II-specific	5.19e-07	1.13e-08	81				45.3304	-1.06457	0.0447297	87.1256	-0.0951684	0.919442	MSXC	DANREHomeobox protein MSH-C OS
TRINITY_DN40861_c0_g2	GO:0001227	D-binding transcription repressor activity, R polymerase II-specific	5.19e-07	1.13e-08	81	15.3381	-0.493727	0.612538	21.2006	-0.161359	0.86722	26.6434	1.45019	0.0453492	SCRT1	MOUSETranscriptiol repressor scratch 1 OS
TRINITY_DN5641_c0_g2	GO:0001227	D-binding transcription repressor activity, R polymerase II-specific	5.19e-07	1.13e-08	81	22.5365	-0.425672	0.672682	30.6642	-0.328668	0.810841	740.724	-0.570121	0.0492118	PAX6	ORYLAPaired box protein Pax-6 OS
TRINITY_DN809_c1_g1	GO:0001227	D-binding transcription repressor activity, R polymerase II-specific	5.19e-07	1.13e-08	81							52.6995	5.61227	0.00807178	HXC8A	DANREHomeobox protein Hox-C8a OS
TRINITY_DN4633_c1_g1	GO:0004674	protein serine/threonine kise activity	5.31e-07	1.16e-08	80	943.272	0.406747	2.95e-05	1282.56	0.310508	0.0116202	669.556	0.172104	0.543267	SRPK2	MOUSESRSF protein kise 2 OS
TRINITY_DN3616_c0_g2	GO:0004674	protein serine/threonine kise activity	5.31e-07	1.16e-08	80	333.25	0.520118	0.0215112	436.174	0.572531	0.0114878	275.279	0.164842	0.796815	KALRN	MOUSEKalirin OS
TRINITY_DN1033_c1_g1	GO:0004674	protein serine/threonine kise activity	5.31e-07	1.16e-08	80	232.347	0.676225	0.00438881	345.814	0.401982	0.035276	297.965	0.0468022	0.956563	AKT3	HUMANRAC-gamma serine/threonine-protein kise OS
TRINITY_DN11900_c0_g1	GO:0004674	protein serine/threonine kise activity	5.31e-07	1.16e-08	80	498.036	-0.353231	0.013759	664.556	-0.467602	0.0200021	621.306	-0.239491	0.304005	MP2K2	CYPCADual specificity mitogen-activated protein kise kise 2 OS
TRINITY_DN12976_c0_g2	GO:0004674	protein serine/threonine kise activity	5.31e-07	1.16e-08	80	22.6121	0.955773	0.0202639	23.8217	1.02698	0.0346494	21.7539	0.778995	0.218083	LATS2	HUMANSerine/threonine-protein kise LATS2 OS
TRINITY_DN3006_c0_g1	GO:0004674	protein serine/threonine kise activity	5.31e-07	1.16e-08	80	280.621	0.437168	0.0249767	457.931	0.424553	0.048143	479.934	0.347511	0.220124	MKNK2	XENLAMAP kise-interacting serine/threonine-protein kise 2 OS
TRINITY_DN3482_c0_g1	GO:0004674	protein serine/threonine kise activity	5.31e-07	1.16e-08	80	623.148	0.487736	0.0394212	246.474	0.569643	0.0158813	128.74	0.00196451	0.998945	AAKG2	POB5'-AMP-activated protein kise subunit gamma-2 OS
TRINITY_DN430_c0_g4	GO:0004674	protein serine/threonine kise activity	5.31e-07	1.16e-08	80	186.177	0.546597	0.013235	188.483	0.503986	0.0126248	153.246	0.135245	0.83094	CCND1	DANREG1/S-specific cyclin-D1 OS
TRINITY_DN4343_c0_g1	GO:0004674	protein serine/threonine kise activity	5.31e-07	1.16e-08	80	298.035	-0.698842	0.012383	535.614	-0.450347	0.0389162	279.689	0.451873	0.50494	ANR29	DANREAnkyrin repeat domain-containing protein 29 OS
TRINITY_DN6029_c1_g1	GO:0004674	protein serine/threonine kise activity	5.31e-07	1.16e-08	80	24.8848	0.973447	0.0221883	38.3421	0.755464	0.00638328	38.715	0.102397	0.925072	PPM1D	HUMANProtein phosphatase 1D OS
TRINITY_DN7261_c0_g1	GO:0004674	protein serine/threonine kise activity	5.31e-07	1.16e-08	80	49.6638	-0.78866	0.0471476	63.6261	-0.515636	0.248216	56.9706	-0.864819	0.00196177	RAF1	CHICKRAF proto-oncogene serine/threonine-protein kise OS
TRINITY_DN1289_c2_g1	GO:0004674	protein serine/threonine kise activity	5.31e-07	1.16e-08	80	3580.26	0.682573	0.0161794	1955.48	0.269866	0.346791	478.305	0.503505	0.31887	KCC2B	BOVINCalcium/calmodulin-dependent protein kise type II subunit beta OS
TRINITY_DN892_c0_g1	GO:0004674	protein serine/threonine kise activity	5.31e-07	1.16e-08	80	155.722	0.624847	0.0464244	417.75	0.0329948	0.932416	634.433	-0.184553	0.658852	MAST1	HUMANMicrotubule-associated serine/threonine-protein kise 1 OS
TRINITY_DN12147_c0_g1	GO:0004674	protein serine/threonine kise activity	5.31e-07	1.16e-08	80	362.527	0.931347	0.000574643	324.119	-0.0841821	0.864347	297.167	-0.106089	0.887316	M4K4	HUMANMitogen-activated protein kise kise kise kise 4 OS
TRINITY_DN1703_c0_g3	GO:0004674	protein serine/threonine kise activity	5.31e-07	1.16e-08	80	151.046	1.05816	0.0261534	109.192	0.396699	0.451173	143.859	0.783099	0.358553	M4K4	MOUSEMitogen-activated protein kise kise kise kise 4 OS
TRINITY_DN321_c1_g2	GO:0004674	protein serine/threonine kise activity	5.31e-07	1.16e-08	80	46.358	1.01759	0.0255332	157.323	-0.0868479	0.874896	365.763	0.272875	0.608859	KALRN	HUMANKalirin OS
TRINITY_DN2326_c1_g1	GO:0004674	protein serine/threonine kise activity	5.31e-07	1.16e-08	80	247.972	0.695366	0.00684609	208.273	0.0914133	0.773347	209.55	0.122913	0.784108	CDK17	HUMANCyclin-dependent kise 17 OS
TRINITY_DN11544_c0_g1	GO:0004674	protein serine/threonine kise activity	5.31e-07	1.16e-08	80	354.652	0.524548	0.00489437	467.599	0.148043	0.496622	468.475	0.146708	0.800385	AKT3	MOUSERAC-gamma serine/threonine-protein kise OS
TRINITY_DN3139_c0_g1	GO:0004674	protein serine/threonine kise activity	5.31e-07	1.16e-08	80	65.2494	0.767594	0.000328823	71.1512	0.563066	0.0919575	77.3258	0.487913	0.388442	M3K7	RATMitogen-activated protein kise kise kise 7 OS
TRINITY_DN18766_c0_g1	GO:0004674	protein serine/threonine kise activity	5.31e-07	1.16e-08	80	217.233	0.800117	0.0172873	149.227	0.417621	0.23591	135.095	0.0679946	0.927843	AVR2A	CHICKActivin receptor type-2A OS
TRINITY_DN2674_c0_g2	GO:0004674	protein serine/threonine kise activity	5.31e-07	1.16e-08	80	201.145	0.622047	0.0454314	75.9137	0.299288	0.716493	69.7983	-0.168128	0.900389	KPCD1	MOUSESerine/threonine-protein kise D1 OS
TRINITY_DN1097_c1_g1	GO:0004674	protein serine/threonine kise activity	5.31e-07	1.16e-08	80	35.3449	0.729958	0.0189608	39.3394	0.441563	0.395681	43.2524	0.32935	0.628753	STK38	POBSerine/threonine-protein kise 38 OS
TRINITY_DN11497_c0_g1	GO:0004674	protein serine/threonine kise activity	5.31e-07	1.16e-08	80	17.944	-1.88306	3.15e-05	14.0202	-0.921253	0.190062	11.5401	-1.06711	0.31303	STK36	MOUSESerine/threonine-protein kise 36 OS
TRINITY_DN11910_c0_g1	GO:0004674	protein serine/threonine kise activity	5.31e-07	1.16e-08	80	1101.99	0.508171	0.0419742	381.448	0.914292	0.0691697	192.006	0.192402	0.837248	DCX	HUMANNeurol migration protein doublecortin OS
TRINITY_DN1370_c0_g1	GO:0004674	protein serine/threonine kise activity	5.31e-07	1.16e-08	80	326.99	0.319662	0.0130614	480.107	-0.0354207	0.866082	640.255	-0.0797988	0.886241	BRSK2	HUMANSerine/threonine-protein kise BRSK2 OS
TRINITY_DN1435_c0_g3	GO:0004674	protein serine/threonine kise activity	5.31e-07	1.16e-08	80	200.212	1.00255	2.25e-05	237.238	0.559038	0.0521613	44.8275	0.721905	0.404625	TNIK	MOUSETraf2 and NCK-interacting protein kise OS
TRINITY_DN15622_c0_g1	GO:0004674	protein serine/threonine kise activity	5.31e-07	1.16e-08	80	865.852	0.352631	0.0362799	1050.36	0.147007	0.525439	923.685	0.0939739	0.812538	CSK2B	DANRECasein kise II subunit beta OS
TRINITY_DN16146_c0_g1	GO:0004674	protein serine/threonine kise activity	5.31e-07	1.16e-08	80	25.9142	0.848339	0.0333694	25.9779	0.610487	0.382743	19.7843	0.731461	0.413282	CCND2	CHICKG1/S-specific cyclin-D2 OS
TRINITY_DN166337_c0_g1	GO:0004674	protein serine/threonine kise activity	5.31e-07	1.16e-08	80	24.3984	-2.12698	0.0124762	33.8979	-0.560061	0.551397	44.2112	0.345324	0.880681	LATS1	MOUSESerine/threonine-protein kise LATS1 OS
TRINITY_DN170_c5_g1	GO:0004674	protein serine/threonine kise activity	5.31e-07	1.16e-08	80	181.804	0.40565	0.0242492	176.179	0.327288	0.260881	239.028	0.358753	0.529041	KS6A3	HUMANRibosomal protein S6 kise alpha-3 OS
TRINITY_DN185_c0_g1	GO:0004674	protein serine/threonine kise activity	5.31e-07	1.16e-08	80	402.692	0.428427	0.00568443	656.465	0.114967	0.495004	421.274	0.0735783	0.880316	LMTK3	MOUSESerine/threonine-protein kise LMTK3 OS
TRINITY_DN1851_c1_g1	GO:0004674	protein serine/threonine kise activity	5.31e-07	1.16e-08	80	433.912	0.472813	0.0126611	420.898	0.209616	0.58224	304.087	0.337299	0.634617	CDKL5	MOUSECyclin-dependent kise-like 5 OS
TRINITY_DN18872_c0_g1	GO:0004674	protein serine/threonine kise activity	5.31e-07	1.16e-08	80	178.578	-0.538982	0.0130379	250.606	-0.435431	0.0818925	231.242	-0.341481	0.379588	RIOK2	HUMANSerine/threonine-protein kise RIO2 OS
TRINITY_DN1955_c1_g1	GO:0004674	protein serine/threonine kise activity	5.31e-07	1.16e-08	80	97.5357	0.550631	0.00494103	120.397	0.241531	0.262299	77.5082	0.336202	0.421045	ULK1	HUMANSerine/threonine-protein kise ULK1 OS
TRINITY_DN2075_c0_g3	GO:0004674	protein serine/threonine kise activity	5.31e-07	1.16e-08	80	157.497	0.573849	0.0319815	510.946	0.443987	0.290807	193.368	0.350998	0.450311	M3K13	MOUSEMitogen-activated protein kise kise kise 13 OS
TRINITY_DN21226_c0_g1	GO:0004674	protein serine/threonine kise activity	5.31e-07	1.16e-08	80	46.734	0.923951	0.0330716	62.6654	0.556025	0.13825	63.3928	0.224374	0.689538	MP2K7	HUMANDual specificity mitogen-activated protein kise kise 7 OS
TRINITY_DN213_c0_g1	GO:0004674	protein serine/threonine kise activity	5.31e-07	1.16e-08	80	40.1467	1.08761	0.0272751	41.0877	0.261651	0.703805	34.1146	0.276333	0.791477	DYRK2	MOUSEDual specificity tyrosine-phosphorylation-regulated kise 2 OS
TRINITY_DN21414_c0_g1	GO:0004674	protein serine/threonine kise activity	5.31e-07	1.16e-08	80	76.9769	0.898919	0.0173525	87.6194	0.562751	0.238711	54.3009	0.44529	0.514274	MP2K6	DANREDual specificity mitogen-activated protein kise kise 6 OS
TRINITY_DN2192_c0_g1	GO:0004674	protein serine/threonine kise activity	5.31e-07	1.16e-08	80	155.4	0.587596	0.00306951	142.844	0.439018	0.103338	105.07	-0.0394307	0.96136	WNK2	MOUSESerine/threonine-protein kise WNK2 OS
TRINITY_DN22_c0_g1	GO:0004674	protein serine/threonine kise activity	5.31e-07	1.16e-08	80	48.3578	0.794473	0.0150953	83.7233	0.676285	0.0599413	92.5992	0.486354	0.331014	HIPK2	HUMANHomeodomain-interacting protein kise 2 OS
TRINITY_DN2340_c0_g1	GO:0004674	protein serine/threonine kise activity	5.31e-07	1.16e-08	80	65.9638	0.52891	0.035269	120.05	0.323461	0.121646	102.373	0.108248	0.877925	M3K9	MOUSEMitogen-activated protein kise kise kise 9 OS
TRINITY_DN265109_c0_g1	GO:0004674	protein serine/threonine kise activity	5.31e-07	1.16e-08	80	39.1354	1.06211	0.022458	22.7296	0.522435	0.406258	28.8861	1.36248	0.182775	BCR	MOUSEBreakpoint cluster region protein OS
TRINITY_DN2660_c0_g1	GO:0004674	protein serine/threonine kise activity	5.31e-07	1.16e-08	80	238.158	-0.524328	0.0214315	172.385	-0.275237	0.294131	172.017	-0.304681	0.45744	NEK3	HUMANSerine/threonine-protein kise Nek3 OS
TRINITY_DN2770_c0_g1	GO:0004674	protein serine/threonine kise activity	5.31e-07	1.16e-08	80	400.221	0.397646	0.040992	417.442	0.178968	0.335928	335.457	0.16872	0.554035	BCKD	HUMAN[3-methyl-2-oxobutanoate dehydrogese
TRINITY_DN280_c0_g1	GO:0004674	protein serine/threonine kise activity	5.31e-07	1.16e-08	80	1219.25	-0.39047	0.00185875	1411.15	-0.143693	0.409409	1696.03	-0.0427696	0.949032	MP2K4	MOUSEDual specificity mitogen-activated protein kise kise 4 OS
TRINITY_DN29061_c0_g1	GO:0004674	protein serine/threonine kise activity	5.31e-07	1.16e-08	80	44.0314	0.845387	0.00660193	68.7663	0.464383	0.0764184	66.3021	0.205204	0.677988	ST38L	MOUSESerine/threonine-protein kise 38-like OS
TRINITY_DN4320_c5_g1	GO:0004674	protein serine/threonine kise activity	5.31e-07	1.16e-08	80	164.646	0.66617	0.0207343	414.368	0.334026	0.466414	87.5281	0.186607	0.787794	SBK1	RATSerine/threonine-protein kise SBK1 OS
TRINITY_DN466_c0_g3	GO:0004674	protein serine/threonine kise activity	5.31e-07	1.16e-08	80	66.4266	-0.765653	0.0270349	70.277	-0.436404	0.372455	136.249	0.574949	0.242925	CPNE3	HUMANCopine-3 OS
TRINITY_DN4692_c1_g1	GO:0004674	protein serine/threonine kise activity	5.31e-07	1.16e-08	80	193.916	1.03303	0.0468611	172.148	0.471131	0.117742	212.743	0.260004	0.602726	KKCC1	HUMANCalcium/calmodulin-dependent protein kise kise 1 OS
TRINITY_DN4707_c0_g1	GO:0004674	protein serine/threonine kise activity	5.31e-07	1.16e-08	80	69.4877	-0.801203	0.0183945	90.7991	-0.350766	0.300013	85.2014	-0.619599	0.0993688	TRPM6	HUMANTransient receptor potential cation channel subfamily M member 6 OS
TRINITY_DN471_c1_g1	GO:0004674	protein serine/threonine kise activity	5.31e-07	1.16e-08	80	16.3627	0.950105	0.0228391	19.5388	0.510197	0.25635	19.2761	0.690565	0.291712	PAK4	HUMANSerine/threonine-protein kise PAK 4 OS
TRINITY_DN4858_c2_g1	GO:0004674	protein serine/threonine kise activity	5.31e-07	1.16e-08	80	149.305	0.528046	0.00188751	182.618	0.295308	0.23707	148.792	0.098318	0.760028	STK40	CHICKSerine/threonine-protein kise 40 OS
TRINITY_DN5600_c0_g1	GO:0004674	protein serine/threonine kise activity	5.31e-07	1.16e-08	80	91.2424	0.783449	0.00181674	104.377	0.0287512	0.938221	127.294	0.0209878	0.982043	TAOK1	HUMANSerine/threonine-protein kise TAO1 OS
TRINITY_DN590_c2_g2	GO:0004674	protein serine/threonine kise activity	5.31e-07	1.16e-08	80	92.2153	0.752872	0.0120944	212.253	0.550747	0.103338	144.779	0.415633	0.466	SIK2	HUMANSerine/threonine-protein kise SIK2 OS
TRINITY_DN6187_c0_g1	GO:0004674	protein serine/threonine kise activity	5.31e-07	1.16e-08	80	335.609	0.555696	0.0465827	85.6393	0.966139	0.0563635	58.6889	0.578075	0.341845	IP3KB	HUMANInositol-trisphosphate 3-kise B OS
TRINITY_DN63_c0_g1	GO:0004674	protein serine/threonine kise activity	5.31e-07	1.16e-08	80	107.832	0.577681	0.0132594	123.073	0.333194	0.182693	112.405	0.165948	0.817405	TESK2	HUMANDual specificity testis-specific protein kise 2 OS
TRINITY_DN6491_c0_g1	GO:0004674	protein serine/threonine kise activity	5.31e-07	1.16e-08	80	203.007	-0.706874	0.00109814	237.787	-0.325448	0.235887	347.724	-0.350174	0.415114	BRD3	HUMANBromodomain-containing protein 3 OS
TRINITY_DN658_c2_g3	GO:0004674	protein serine/threonine kise activity	5.31e-07	1.16e-08	80	159.663	0.312691	0.0263286	216.224	0.10528	0.498809	213.668	0.0787091	0.872621	HIPK1	MOUSEHomeodomain-interacting protein kise 1 OS
TRINITY_DN658_c2_g4	GO:0004674	protein serine/threonine kise activity	5.31e-07	1.16e-08	80	114.76	0.501131	0.00507632	149.954	0.151474	0.383698	94.2227	0.00790354	0.990884	HIPK1	MOUSEHomeodomain-interacting protein kise 1 OS
TRINITY_DN6581_c0_g2	GO:0004674	protein serine/threonine kise activity	5.31e-07	1.16e-08	80	572.569	0.414711	0.0085222	723.606	-0.0122114	0.961535	843.827	0.160679	0.67801	KC1D	HUMANCasein kise I isoform delta OS
TRINITY_DN7051_c0_g2	GO:0004674	protein serine/threonine kise activity	5.31e-07	1.16e-08	80	194.203	0.548556	0.00724663	214.41	0.289262	0.0384447	171.224	0.218075	0.520956	AKT2	HUMANRAC-beta serine/threonine-protein kise OS
TRINITY_DN7535_c0_g1	GO:0004674	protein serine/threonine kise activity	5.31e-07	1.16e-08	80	157.78	0.30734	0.0471862	182.679	0.0819371	0.764019	189.194	0.0304305	0.956563	AAPK1	HUMAN5'-AMP-activated protein kise catalytic subunit alpha-1 OS
TRINITY_DN8116_c0_g1	GO:0004674	protein serine/threonine kise activity	5.31e-07	1.16e-08	80	324.032	-1.09144	0.0143964	523.448	-0.411065	0.235835	1018.94	-0.321469	0.594844	MAPK3	HUMANMAP kise-activated protein kise 3 OS
TRINITY_DN879_c0_g2	GO:0004674	protein serine/threonine kise activity	5.31e-07	1.16e-08	80	111.271	0.63438	0.0149489	174.03	0.369594	0.107661	108.66	0.269191	0.656195	KAPCA	HUMANcAMP-dependent protein kise catalytic subunit alpha OS
TRINITY_DN880_c0_g1	GO:0004674	protein serine/threonine kise activity	5.31e-07	1.16e-08	80	89.9103	0.6952	0.0387616	171.248	0.316927	0.426837	67.1839	0.43252	0.576831	PKN2	DANRESerine/threonine-protein kise N2 OS
TRINITY_DN8966_c0_g1	GO:0004674	protein serine/threonine kise activity	5.31e-07	1.16e-08	80	194.643	0.440664	0.0100273	226.161	0.277592	0.152455	236.739	0.0531172	0.926349	SMG1	MOUSESerine/threonine-protein kise SMG1 OS
TRINITY_DN9079_c0_g1	GO:0004674	protein serine/threonine kise activity	5.31e-07	1.16e-08	80	36.696	0.961928	0.0231522	49.3771	0.135016	0.740199	17.2149	0.394954	0.779156	PDK1L	DANRESerine/threonine-protein kise pdik1l OS
TRINITY_DN9317_c0_g1	GO:0004674	protein serine/threonine kise activity	5.31e-07	1.16e-08	80	186.722	0.322216	0.0497208	367.572	0.0354703	0.843772	354.043	0.139172	0.676177	IKKA	DANREInhibitor of nuclear factor kappa-B kise subunit alpha OS
TRINITY_DN5813_c0_g1	GO:0004674	protein serine/threonine kise activity	5.31e-07	1.16e-08	80	192.079	0.314358	0.211828	234.101	0.496792	0.0126843	168.31	0.634088	0.00661621	BCKD	HUMAN[3-methyl-2-oxobutanoate dehydrogese
TRINITY_DN1213_c1_g2	GO:0004674	protein serine/threonine kise activity	5.31e-07	1.16e-08	80	166.391	-0.206362	0.252392	204.842	-0.369915	0.0037465	204.779	-0.0643343	0.881904	PPP6	RATSerine/threonine-protein phosphatase 6 catalytic subunit OS
TRINITY_DN17589_c0_g1	GO:0004674	protein serine/threonine kise activity	5.31e-07	1.16e-08	80	17.406	-0.0478217	0.964577	21.7955	1.40571	0.00840376	29.46	0.286067	0.802139	PAK2	RATSerine/threonine-protein kise PAK 2 OS
TRINITY_DN1766_c1_g1	GO:0004674	protein serine/threonine kise activity	5.31e-07	1.16e-08	80	21.9374	0.545919	0.237585	22.5988	0.97296	0.0395337	25.8858	0.988595	0.403165	NEK6	MOUSESerine/threonine-protein kise Nek6 OS
TRINITY_DN21684_c0_g1	GO:0004674	protein serine/threonine kise activity	5.31e-07	1.16e-08	80				16.1373	-1.00731	0.0250648	21.2203	-0.365932	0.760028	NEK2	HUMANSerine/threonine-protein kise Nek2 OS
TRINITY_DN2204_c0_g3	GO:0004674	protein serine/threonine kise activity	5.31e-07	1.16e-08	80	213.69	0.73353	0.0700008	229.075	0.530765	0.0329043	121.64	-0.188647	0.853324	TRPM3	HUMANTransient receptor potential cation channel subfamily M member 3 OS
TRINITY_DN2279_c1_g1	GO:0004674	protein serine/threonine kise activity	5.31e-07	1.16e-08	80	74.9795	0.433361	0.144377	98.7245	0.636363	0.0263283	61.495	0.209782	0.77634	DCLK2	HUMANSerine/threonine-protein kise DCLK2 OS
TRINITY_DN315_c0_g3	GO:0004674	protein serine/threonine kise activity	5.31e-07	1.16e-08	80	229.946	-0.107541	0.447007	309.94	-0.341473	0.00468907	411.437	-0.271883	0.457204	TLK2	DANRESerine/threonine-protein kise tousled-like 2 OS
TRINITY_DN32922_c0_g1	GO:0004674	protein serine/threonine kise activity	5.31e-07	1.16e-08	80	13.1293	0.846559	0.195048	18.7648	1.14318	0.0485146	12.3506	0.83164	0.466323	UHMK1	RATSerine/threonine-protein kise Kist OS
TRINITY_DN4225_c1_g2	GO:0004674	protein serine/threonine kise activity	5.31e-07	1.16e-08	80	103.797	-0.628979	0.330193	446.242	-1.17383	0.00231056	1664.9	-0.439692	0.654043	PKN2	HUMANSerine/threonine-protein kise N2 OS
TRINITY_DN76520_c0_g1	GO:0004674	protein serine/threonine kise activity	5.31e-07	1.16e-08	80				18.4311	3.36516	0.00164182				KPCB	HUMANProtein kise C beta type OS
TRINITY_DN6388_c0_g1	GO:0004674	protein serine/threonine kise activity	5.31e-07	1.16e-08	80	129.253	0.173912	0.781574	263.485	-0.213414	0.425671	312.27	-0.970639	0.0308229	CSKP	HUMANPeripheral plasma membrane protein CASK OS
TRINITY_DN10203_c0_g1	GO:0000978	R polymerase II cis-regulatory region sequence-specific D binding	7.89e-07	1.75e-08	124	36.8343	-0.647412	0.0418993	57.6834	-0.898333	0.00630921	46.8958	-0.987785	0.00634239	NSD2	HUMANHistone-lysine N-methyltransferase NSD2 OS
TRINITY_DN913_c2_g1	GO:0000978	R polymerase II cis-regulatory region sequence-specific D binding	7.89e-07	1.75e-08	124	175.975	-0.9431	0.00122023	265.803	-0.837618	0.0127814	231.574	-0.706465	0.0281575	ZN214	HUMANZinc finger protein 214 OS
TRINITY_DN10060_c1_g4	GO:0000978	R polymerase II cis-regulatory region sequence-specific D binding	7.89e-07	1.75e-08	124	15.4873	1.05036	0.0277097	15.2884	1.27619	0.0298973				KCNH2	CANLFPotassium voltage-gated channel subfamily H member 2 OS
TRINITY_DN11911_c0_g1	GO:0000978	R polymerase II cis-regulatory region sequence-specific D binding	7.89e-07	1.75e-08	124	71.1518	-0.703398	0.0413774	100.054	-0.709425	0.00726226	109.652	-0.131058	0.818106	ZSC21	MOUSEZinc finger and SCAN domain-containing protein 21 OS
TRINITY_DN1399_c2_g3	GO:0000978	R polymerase II cis-regulatory region sequence-specific D binding	7.89e-07	1.75e-08	124	154.806	-0.516798	0.00559149	255.989	-0.376566	0.0478488	334.845	-0.232588	0.492985	GABPA	HUMANGA-binding protein alpha chain OS
TRINITY_DN1888_c6_g1	GO:0000978	R polymerase II cis-regulatory region sequence-specific D binding	7.89e-07	1.75e-08	124	92.0878	1.07637	0.00294261	120.387	0.762368	0.0326362	51.438	0.402933	0.668598	HDAC5	MOUSEHistone deacetylase 5 OS
TRINITY_DN22766_c0_g1	GO:0000978	R polymerase II cis-regulatory region sequence-specific D binding	7.89e-07	1.75e-08	124	283.388	0.499536	0.000112054	297.068	0.380224	0.0438711	630.498	0.357654	0.29316	NF2L2	BOVINNuclear factor erythroid 2-related factor 2 OS
TRINITY_DN63841_c0_g4	GO:0000978	R polymerase II cis-regulatory region sequence-specific D binding	7.89e-07	1.75e-08	124	103.453	-1.0673	0.0174254	169.791	-0.728283	0.0289491	91.3022	-0.0340657	0.981026	HEY1	DANREHairy/enhancer-of-split related with YRPW motif protein 1 OS
TRINITY_DN142_c0_g2	GO:0000978	R polymerase II cis-regulatory region sequence-specific D binding	7.89e-07	1.75e-08	124	206.327	0.683248	4.63e-06	237.08	0.407405	0.123591	143.389	0.670245	0.00588949	HDAC4	CHICKHistone deacetylase 4 OS
TRINITY_DN3332_c0_g1	GO:0000978	R polymerase II cis-regulatory region sequence-specific D binding	7.89e-07	1.75e-08	124	206.797	0.615996	0.000460538	258.129	0.212849	0.460735	107.035	-0.0972855	0.878782	SMCA4	BOVINTranscription activator BRG1 OS
TRINITY_DN1795_c3_g1	GO:0000978	R polymerase II cis-regulatory region sequence-specific D binding	7.89e-07	1.75e-08	124	94.4535	0.46185	0.0133748	149.413	0.138734	0.438448	125.503	-0.00455831	0.995255	NSD1	HUMANHistone-lysine N-methyltransferase, H3 lysine-36 and H4 lysine-20 specific OS
TRINITY_DN1059_c6_g1	GO:0000978	R polymerase II cis-regulatory region sequence-specific D binding	7.89e-07	1.75e-08	124	145.097	0.386606	0.0266348	242.374	0.149846	0.676712	159.355	0.283195	0.549766	HDAC4	RATHistone deacetylase 4 OS
TRINITY_DN1888_c1_g1	GO:0000978	R polymerase II cis-regulatory region sequence-specific D binding	7.89e-07	1.75e-08	124	53.774	1.03473	0.00204289	82.0669	0.105861	0.877905	129.474	0.0801249	0.929415	HDAC4	CHICKHistone deacetylase 4 OS
TRINITY_DN2257_c2_g1	GO:0000978	R polymerase II cis-regulatory region sequence-specific D binding	7.89e-07	1.75e-08	124	158.668	0.839959	0.00713781	68.2725	0.611763	0.0809406	46.5191	1.00953	0.0653015	MCL1B	DANREProtein L-Myc-1b OS
TRINITY_DN786_c0_g1	GO:0000978	R polymerase II cis-regulatory region sequence-specific D binding	7.89e-07	1.75e-08	124	511.611	0.302849	0.0234933	773.496	0.0165606	0.925659	656.692	-0.178448	0.523014	SMCA2	MOUSEProbable global transcription activator SNF2L2 OS
TRINITY_DN2495_c3_g1	GO:0000978	R polymerase II cis-regulatory region sequence-specific D binding	7.89e-07	1.75e-08	124	74.7172	-0.727078	0.00774238	105.27	-0.132649	0.7414	85.185	-0.232041	0.716723	ZG8	XENLAGastrula zinc finger protein XlCGF8.2DB (Fragment) OS
TRINITY_DN571_c4_g1	GO:0000978	R polymerase II cis-regulatory region sequence-specific D binding	7.89e-07	1.75e-08	124	51.8857	-1.61531	0.008221	60.9919	-0.241943	0.894236	33.3589	-0.698446	0.522234	ZG8	XENLAGastrula zinc finger protein XlCGF8.2DB (Fragment) OS
TRINITY_DN701_c3_g2	GO:0000978	R polymerase II cis-regulatory region sequence-specific D binding	7.89e-07	1.75e-08	124	72.4341	-0.652759	0.027032	94.4481	-0.185471	0.730904	70.4501	-0.0458907	0.970171	ZG8	XENLAGastrula zinc finger protein XlCGF8.2DB (Fragment) OS
TRINITY_DN25389_c0_g1	GO:0000978	R polymerase II cis-regulatory region sequence-specific D binding	7.89e-07	1.75e-08	124	209.718	0.432154	0.00137692	262.326	0.103729	0.63089	232.286	0.148938	0.588533	RD23A	MOUSEUV excision repair protein RAD23 homolog A OS
TRINITY_DN892_c0_g2	GO:0000978	R polymerase II cis-regulatory region sequence-specific D binding	7.89e-07	1.75e-08	124	146.532	0.445412	0.00520128	209.383	0.178287	0.333061	204.01	0.000776735	0.999195	CHD9	HUMANChromodomain-helicase-D-binding protein 9 OS
TRINITY_DN1059_c23_g1	GO:0000978	R polymerase II cis-regulatory region sequence-specific D binding	7.89e-07	1.75e-08	124	78.8917	0.828484	0.0210349	104.095	0.569858	0.198601	39.3227	-0.112779	0.92583	HDAC5	CRIGRHistone deacetylase 5 OS
TRINITY_DN15347_c0_g2	GO:0000978	R polymerase II cis-regulatory region sequence-specific D binding	7.89e-07	1.75e-08	124	71.726	0.806274	0.0286475	101.052	0.415395	0.189005	40.3646	0.278608	0.768068	HDAC5	CRIGRHistone deacetylase 5 OS
TRINITY_DN8031_c0_g2	GO:0000978	R polymerase II cis-regulatory region sequence-specific D binding	7.89e-07	1.75e-08	124	489.251	0.736868	0.0144029	181.024	0.823209	0.184555	63.689	0.139431	0.918703	FOSL2	CHICKFos-related antigen 2 OS
TRINITY_DN3206_c1_g1	GO:0000978	R polymerase II cis-regulatory region sequence-specific D binding	7.89e-07	1.75e-08	124	127.602	0.423111	0.0465368	174.392	0.0631952	0.77939	181.151	0.0711279	0.904887	HSF2	HUMANHeat shock factor protein 2 OS
TRINITY_DN18076_c0_g1	GO:0000978	R polymerase II cis-regulatory region sequence-specific D binding	7.89e-07	1.75e-08	124	54.1052	-0.823922	0.00601158	48.4211	-0.0552883	0.907184	25.8325	0.0353669	0.981026	SALL3	HUMANSal-like protein 3 OS
TRINITY_DN16583_c0_g1	GO:0000978	R polymerase II cis-regulatory region sequence-specific D binding	7.89e-07	1.75e-08	124	119.906	-0.577981	0.000509148	172.305	-0.066743	0.839346	57.0923	-0.343798	0.616315	MYC	ONCMYTranscriptiol regulator Myc (Fragment) OS
TRINITY_DN197_c1_g2	GO:0000978	R polymerase II cis-regulatory region sequence-specific D binding	7.89e-07	1.75e-08	124	61.3776	1.76381	0.000141418	104.723	0.175794	0.817381	114.518	0.212021	0.867987	CBP	MOUSECREB-binding protein OS
TRINITY_DN17615_c0_g1	GO:0000978	R polymerase II cis-regulatory region sequence-specific D binding	7.89e-07	1.75e-08	124	260.866	0.65091	0.00816747	319.533	0.484903	0.181252	118.452	0.619776	0.0747591	KLF9	RATKrueppel-like factor 9 OS
TRINITY_DN280_c0_g3	GO:0000978	R polymerase II cis-regulatory region sequence-specific D binding	7.89e-07	1.75e-08	124	170.357	0.56431	0.00304194	257.701	0.152432	0.331267	286.769	0.00839029	0.991777	ASH1L	HUMANHistone-lysine N-methyltransferase ASH1L OS
TRINITY_DN1352_c0_g2	GO:0000978	R polymerase II cis-regulatory region sequence-specific D binding	7.89e-07	1.75e-08	124	1100.43	0.36371	0.0335891	2235.38	-0.203435	0.160413	2329.67	-0.15766	0.702373	H33	RATHistone H3.3 OS
TRINITY_DN10121_c0_g2	GO:0000978	R polymerase II cis-regulatory region sequence-specific D binding	7.89e-07	1.75e-08	124	55.0365	0.714645	0.0142834	92.6652	0.0544092	0.872678	95.8712	0.00560092	0.995773	TFAP4	HUMANTranscription factor AP-4 OS
TRINITY_DN11216_c0_g1	GO:0000978	R polymerase II cis-regulatory region sequence-specific D binding	7.89e-07	1.75e-08	124	152.514	-0.508383	0.0171432	239.652	-0.425126	0.2072	262.193	-0.33654	0.431539	HCFC1	MESAUHost cell factor 1 OS
TRINITY_DN11331_c0_g1	GO:0000978	R polymerase II cis-regulatory region sequence-specific D binding	7.89e-07	1.75e-08	124	611.387	0.658354	0.00756139	688.496	-0.148856	0.863054	1303.01	-0.163392	0.87873	NPS4A	DANRENeurol PAS domain-containing protein 4A OS
TRINITY_DN11548_c0_g1	GO:0000978	R polymerase II cis-regulatory region sequence-specific D binding	7.89e-07	1.75e-08	124	32.397	-1.09149	0.014891	53.9258	-0.168819	0.699645	27.1161	1.00818	0.402255	TCF15	CHICKTranscription factor 15 OS
TRINITY_DN11648_c0_g2	GO:0000978	R polymerase II cis-regulatory region sequence-specific D binding	7.89e-07	1.75e-08	124	86.4033	-0.573883	0.00615588	120.215	-0.485491	0.160584	115.44	-0.529726	0.119417	UBP3	HUMANUbiquitin carboxyl-termil hydrolase 3 OS
TRINITY_DN12208_c0_g3	GO:0000978	R polymerase II cis-regulatory region sequence-specific D binding	7.89e-07	1.75e-08	124	318.119	-0.465279	0.0171432	315.174	-0.463761	0.0677825	365.392	-0.403896	0.191381	PBX2	XENTRPre-B-cell leukemia transcription factor 2 OS
TRINITY_DN13433_c0_g2	GO:0000978	R polymerase II cis-regulatory region sequence-specific D binding	7.89e-07	1.75e-08	124	98.2844	-0.644674	0.0240176	89.4749	0.120908	0.770323	89.4167	-0.0252266	0.975534	SLIT2	HUMANSlit homolog 2 protein OS
TRINITY_DN13624_c0_g1	GO:0000978	R polymerase II cis-regulatory region sequence-specific D binding	7.89e-07	1.75e-08	124	107.378	0.710577	0.0110589	76.2189	-0.0831172	0.868126	51.5423	0.619303	0.237994	PKNX2	HUMANHomeobox protein PKNOX2 OS
TRINITY_DN13952_c0_g1	GO:0000978	R polymerase II cis-regulatory region sequence-specific D binding	7.89e-07	1.75e-08	124	93.5792	0.426104	0.0394339	111.61	-0.0480336	0.901907	102.608	-0.00737263	0.994291	ZN438	POBZinc finger protein 438 OS
TRINITY_DN14359_c0_g1	GO:0000978	R polymerase II cis-regulatory region sequence-specific D binding	7.89e-07	1.75e-08	124	275.344	-0.830001	0.0102685	125.474	0.45249	0.510236	44.8979	0.102406	0.943622	HES5	RATTranscription factor HES-5 OS
TRINITY_DN14407_c0_g1	GO:0000978	R polymerase II cis-regulatory region sequence-specific D binding	7.89e-07	1.75e-08	124	47.2012	-0.541472	0.0227287	62.6001	-0.437334	0.227853	44.2067	-0.187392	0.773966	ZF64B	HUMANZinc finger protein 64 OS
TRINITY_DN16008_c0_g1	GO:0000978	R polymerase II cis-regulatory region sequence-specific D binding	7.89e-07	1.75e-08	124	187.9	0.425761	0.0373924	230.56	0.281381	0.0905561	210.568	0.0236589	0.955752	SMAD2	MOUSEMothers against decapentaplegic homolog 2 OS
TRINITY_DN1631_c0_g1	GO:0000978	R polymerase II cis-regulatory region sequence-specific D binding	7.89e-07	1.75e-08	124	178.196	-0.398993	0.00161168	257.59	-0.135439	0.634447	268.916	-0.132966	0.776624	E4F1	DANRETranscription factor E4F1 OS
TRINITY_DN1804_c0_g1	GO:0000978	R polymerase II cis-regulatory region sequence-specific D binding	7.89e-07	1.75e-08	124	200.943	-0.340773	0.0469439	283.965	-0.397921	0.0568678	306.231	-0.370347	0.126277	CXXC1	HUMANCXXC-type zinc finger protein 1 OS
TRINITY_DN18384_c0_g1	GO:0000978	R polymerase II cis-regulatory region sequence-specific D binding	7.89e-07	1.75e-08	124	67.1524	-1.99447	0.0232339							NKX24	HUMANHomeobox protein Nkx-2.4 OS
TRINITY_DN19056_c0_g1	GO:0000978	R polymerase II cis-regulatory region sequence-specific D binding	7.89e-07	1.75e-08	124	19.9212	-0.955875	0.0469627	19.948	-0.601736	0.268176	20.0701	0.127272	0.941718	BTK	HUMANTyrosine-protein kise BTK OS
TRINITY_DN1967_c0_g1	GO:0000978	R polymerase II cis-regulatory region sequence-specific D binding	7.89e-07	1.75e-08	124	55.1064	0.750213	0.0490411	76.5936	-0.236179	0.595595	74.3698	-0.184005	0.765221	VEZF1	HUMANVascular endothelial zinc finger 1 OS
TRINITY_DN2029_c0_g1	GO:0000978	R polymerase II cis-regulatory region sequence-specific D binding	7.89e-07	1.75e-08	124	31.4815	-1.09188	0.00266497	33.3244	-0.959518	0.107871	35.5739	-0.126687	0.91731	IRF1	BOVINInterferon regulatory factor 1 OS
TRINITY_DN2055_c0_g1	GO:0000978	R polymerase II cis-regulatory region sequence-specific D binding	7.89e-07	1.75e-08	124	39.5963	0.68288	0.0301839	48.1947	0.375114	0.155883	49.3825	0.000133131	0.99988	ZN276	HUMANZinc finger protein 276 OS
TRINITY_DN2147_c0_g1	GO:0000978	R polymerase II cis-regulatory region sequence-specific D binding	7.89e-07	1.75e-08	124	185.143	0.848403	0.00571537	406.116	0.472025	0.190814	105.555	0.488617	0.220858	MYT1L	MOUSEMyelin transcription factor 1-like protein OS
TRINITY_DN2160_c0_g5	GO:0000978	R polymerase II cis-regulatory region sequence-specific D binding	7.89e-07	1.75e-08	124	144.766	0.560473	0.0270786	197.031	0.192	0.26678	179.475	0.080474	0.913215	ARI1A	HUMAT-rich interactive domain-containing protein 1A OS
TRINITY_DN2245_c0_g3	GO:0000978	R polymerase II cis-regulatory region sequence-specific D binding	7.89e-07	1.75e-08	124	37.4875	0.75293	0.00754901	59.8941	0.223813	0.480297	64.8437	0.187601	0.759357	NCOA3	XENLANuclear receptor coactivator 3 OS
TRINITY_DN231_c0_g1	GO:0000978	R polymerase II cis-regulatory region sequence-specific D binding	7.89e-07	1.75e-08	124	91.1954	0.495663	0.0224118	133.22	0.0872827	0.799762	125.74	-0.0900589	0.894003	BPTF	HUMANNucleosome-remodeling factor subunit BPTF OS
TRINITY_DN2651_c16_g1	GO:0000978	R polymerase II cis-regulatory region sequence-specific D binding	7.89e-07	1.75e-08	124	114.211	0.58168	0.00145041	75.4062	0.0697695	0.868772	72.2585	-0.121741	0.878954	ZN821	HUMANZinc finger protein 821 OS
TRINITY_DN28737_c0_g2	GO:0000978	R polymerase II cis-regulatory region sequence-specific D binding	7.89e-07	1.75e-08	124	57.1054	2.09983	0.0230056	87.6634	0.00483627	0.996199	109.579	0.187026	0.840049	FOXK2	MOUSEForkhead box protein K2 OS
TRINITY_DN3085_c1_g2	GO:0000978	R polymerase II cis-regulatory region sequence-specific D binding	7.89e-07	1.75e-08	124	48.9261	0.870829	0.000599078	47.6803	0.403774	0.231356	26.6007	0.0910338	0.916924	GLIS2	HUMANZinc finger protein GLIS2 OS
TRINITY_DN31572_c1_g1	GO:0000978	R polymerase II cis-regulatory region sequence-specific D binding	7.89e-07	1.75e-08	124	13.9108	2.61126	0.00379262							CC1	HUMANNucleus accumbens-associated protein 1 OS
TRINITY_DN357_c0_g1	GO:0000978	R polymerase II cis-regulatory region sequence-specific D binding	7.89e-07	1.75e-08	124	103.819	0.411179	0.018594	164.508	-0.171827	0.306172	159.645	0.0124988	0.989543	NR2C2	HUMANNuclear receptor subfamily 2 group C member 2 OS
TRINITY_DN35794_c0_g1	GO:0000978	R polymerase II cis-regulatory region sequence-specific D binding	7.89e-07	1.75e-08	124	24.5077	-0.716851	0.02319	43.5456	-0.465286	0.275114	8.51702	0.49772	0.752139	ZN362	HUMANZinc finger protein 362 OS
TRINITY_DN3641_c2_g1	GO:0000978	R polymerase II cis-regulatory region sequence-specific D binding	7.89e-07	1.75e-08	124	477.849	0.359723	0.00529012	651.948	0.0517495	0.82969	673.066	0.231137	0.509516	PKNX1	BOVINHomeobox protein PKNOX1 OS
TRINITY_DN36667_c0_g1	GO:0000978	R polymerase II cis-regulatory region sequence-specific D binding	7.89e-07	1.75e-08	124	13.3348	1.41995	0.00615588							HNF6	MOUSEHepatocyte nuclear factor 6 OS
TRINITY_DN376_c3_g1	GO:0000978	R polymerase II cis-regulatory region sequence-specific D binding	7.89e-07	1.75e-08	124	134.433	0.475129	0.0416805	184.001	0.0669771	0.796113	184.166	0.0686565	0.929623	FOXK2	MOUSEForkhead box protein K2 OS
TRINITY_DN3873_c0_g4	GO:0000978	R polymerase II cis-regulatory region sequence-specific D binding	7.89e-07	1.75e-08	124	37.7896	0.893325	0.0128891	56.2055	0.610522	0.0546036	58.8672	0.213362	0.788818	FOXJ3	MOUSEForkhead box protein J3 OS
TRINITY_DN393_c1_g1	GO:0000978	R polymerase II cis-regulatory region sequence-specific D binding	7.89e-07	1.75e-08	124	148.604	0.626306	0.00477035	193.569	0.191006	0.441682	171.5	-0.00243079	0.99906	TGIF2	HUMANHomeobox protein TGIF2 OS
TRINITY_DN3954_c0_g1	GO:0000978	R polymerase II cis-regulatory region sequence-specific D binding	7.89e-07	1.75e-08	124	13.7994	1.26416	0.0197829	59.5091	0.514787	0.301146	61.9548	0.629299	0.490631	ZB16A	DANREZinc finger and BTB domain-containing protein 16-A OS
TRINITY_DN401_c0_g1	GO:0000978	R polymerase II cis-regulatory region sequence-specific D binding	7.89e-07	1.75e-08	124	21.272	1.01996	0.0283657	35.5624	0.458731	0.212988	28.8249	-0.143938	0.904528	ZBT37	HUMANZinc finger and BTB domain-containing protein 37 OS
TRINITY_DN40724_c0_g1	GO:0000978	R polymerase II cis-regulatory region sequence-specific D binding	7.89e-07	1.75e-08	124	141.678	0.458483	0.0106881	124.826	0.248387	0.217869	125.746	0.0418456	0.941437	FOXK1	MOUSEForkhead box protein K1 OS
TRINITY_DN4083_c0_g2	GO:0000978	R polymerase II cis-regulatory region sequence-specific D binding	7.89e-07	1.75e-08	124	103.07	0.741262	0.00451419	143.883	0.135417	0.665176	160.651	0.0963855	0.909022	ARI4B	MOUSEAT-rich interactive domain-containing protein 4B OS
TRINITY_DN4483_c0_g1	GO:0000978	R polymerase II cis-regulatory region sequence-specific D binding	7.89e-07	1.75e-08	124	57.374	0.698667	0.00832402	72.5222	0.245744	0.489841	67.8167	0.142479	0.866056	SMAD4	MOUSEMothers against decapentaplegic homolog 4 OS
TRINITY_DN5469_c0_g1	GO:0000978	R polymerase II cis-regulatory region sequence-specific D binding	7.89e-07	1.75e-08	124	82.7343	0.545057	0.00431154	81.9451	-0.105325	0.745364	113.665	0.0690555	0.942318	ZBT21	HUMANZinc finger and BTB domain-containing protein 21 OS
TRINITY_DN55834_c0_g1	GO:0000978	R polymerase II cis-regulatory region sequence-specific D binding	7.89e-07	1.75e-08	124	292.107	0.343979	0.0262339	322.785	0.170958	0.604727	358.254	0.11729	0.774971	HDGF	BOVINHepatoma-derived growth factor OS
TRINITY_DN5678_c0_g1	GO:0000978	R polymerase II cis-regulatory region sequence-specific D binding	7.89e-07	1.75e-08	124	101.217	0.62279	0.0128815	134.033	0.34738	0.175553	136.91	0.0951563	0.879351	NRIF2	MOUSENeurotrophin receptor-interacting factor 2 OS
TRINITY_DN57_c1_g1	GO:0000978	R polymerase II cis-regulatory region sequence-specific D binding	7.89e-07	1.75e-08	124	143.361	0.553731	0.0355196	188.691	0.445949	0.188835	337.592	0.0999066	0.85423	KLF6	MOUSEKrueppel-like factor 6 OS
TRINITY_DN571_c1_g1	GO:0000978	R polymerase II cis-regulatory region sequence-specific D binding	7.89e-07	1.75e-08	124	33.9246	-1.27472	0.00777631	34.9972	-0.270121	0.668494	32.6035	-0.22832	0.865056	ZN467	HUMANZinc finger protein 467 OS
TRINITY_DN5742_c1_g2	GO:0000978	R polymerase II cis-regulatory region sequence-specific D binding	7.89e-07	1.75e-08	124	47.2762	-0.545602	0.0169911	66.7297	-0.299514	0.336573	78.5319	-0.217975	0.649699	MLXIP	HUMANMLX-interacting protein OS
TRINITY_DN5913_c1_g1	GO:0000978	R polymerase II cis-regulatory region sequence-specific D binding	7.89e-07	1.75e-08	124	136.707	0.420351	0.00594844	190.667	0.134392	0.413556	198.053	-0.0147088	0.982195	CHD6	MOUSEChromodomain-helicase-D-binding protein 6 OS
TRINITY_DN6503_c1_g1	GO:0000978	R polymerase II cis-regulatory region sequence-specific D binding	7.89e-07	1.75e-08	124	66.275	1.48412	0.000478105	101.524	0.0357284	0.96212	135.566	0.236397	0.872621	MAFK	HUMANTranscription factor MafK OS
TRINITY_DN6554_c0_g1	GO:0000978	R polymerase II cis-regulatory region sequence-specific D binding	7.89e-07	1.75e-08	124	14.5946	1.93855	0.0089976	41.3435	1.13647	0.0874571	10.2491	-0.217533	0.928656	CC1	HUMANNucleus accumbens-associated protein 1 OS
TRINITY_DN6972_c1_g1	GO:0000978	R polymerase II cis-regulatory region sequence-specific D binding	7.89e-07	1.75e-08	124	72.089	-0.663882	0.0240297	111.737	-0.321256	0.245261	135.041	-0.300776	0.249967	THAP1	SALSATHAP domain-containing protein 1 OS
TRINITY_DN7097_c0_g1	GO:0000978	R polymerase II cis-regulatory region sequence-specific D binding	7.89e-07	1.75e-08	124	49.0724	0.868014	0.00333001	78.9006	0.340771	0.152499	88.49	0.0160244	0.988373	BPTF	HUMANNucleosome-remodeling factor subunit BPTF OS
TRINITY_DN7120_c0_g2	GO:0000978	R polymerase II cis-regulatory region sequence-specific D binding	7.89e-07	1.75e-08	124	104.926	0.523432	0.0184522	114.691	0.293453	0.352981	91.9131	0.676299	0.0933476	KLF15	MOUSEKrueppel-like factor 15 OS
TRINITY_DN7373_c0_g1	GO:0000978	R polymerase II cis-regulatory region sequence-specific D binding	7.89e-07	1.75e-08	124	78.867	0.702062	0.025412	105.081	0.364392	0.282113	49.6436	0.144088	0.846432	ZN536	HUMANZinc finger protein 536 OS
TRINITY_DN746_c0_g2	GO:0000978	R polymerase II cis-regulatory region sequence-specific D binding	7.89e-07	1.75e-08	124	291.582	0.648034	0.0101719	213.472	0.170844	0.657982	362.414	0.0372605	0.961042	NFIX	MESAUNuclear factor 1 X-type OS
TRINITY_DN7813_c0_g1	GO:0000978	R polymerase II cis-regulatory region sequence-specific D binding	7.89e-07	1.75e-08	124	49.5276	-0.502377	0.0289497	67.4234	-0.0739168	0.84861	57.6408	-0.00257255	0.99804	ACACB	HUMAcetyl-CoA carboxylase 2 OS
TRINITY_DN7952_c0_g1	GO:0000978	R polymerase II cis-regulatory region sequence-specific D binding	7.89e-07	1.75e-08	124	67.3829	-0.440837	0.0280637	108.812	-0.380221	0.111096	123.859	0.0466673	0.960369	THAP5	HUMANTHAP domain-containing protein 5 OS
TRINITY_DN8097_c0_g1	GO:0000978	R polymerase II cis-regulatory region sequence-specific D binding	7.89e-07	1.75e-08	124	52.9102	-0.553778	0.0364391	77.7053	-0.264519	0.433002	80.5951	-0.00149853	0.998945	PPARA	XENLAPeroxisome proliferator-activated receptor alpha OS
TRINITY_DN8241_c0_g1	GO:0000978	R polymerase II cis-regulatory region sequence-specific D binding	7.89e-07	1.75e-08	124	44.3037	-0.689343	0.0259865	60.9073	-0.605003	0.149343	139.384	-0.508054	0.348233	AEBP2	DANREZinc finger protein AEBP2 OS
TRINITY_DN85411_c0_g1	GO:0000978	R polymerase II cis-regulatory region sequence-specific D binding	7.89e-07	1.75e-08	124	154.766	0.372161	0.0246284	301.772	-0.0995388	0.619173	301.616	-0.052601	0.94109	SMAD3	CHICKMothers against decapentaplegic homolog 3 OS
TRINITY_DN8750_c0_g1	GO:0000978	R polymerase II cis-regulatory region sequence-specific D binding	7.89e-07	1.75e-08	124	59.1995	-0.800898	0.0108065	55.5376	-0.322566	0.391914				NR2E1	ORYLANuclear receptor subfamily 2 group E member 1 OS
TRINITY_DN9086_c0_g1	GO:0000978	R polymerase II cis-regulatory region sequence-specific D binding	7.89e-07	1.75e-08	124	49.5385	0.59643	0.0259209	61.436	0.220912	0.571218	60.3515	0.175873	0.76305	MINY2	BOVINUbiquitin carboxyl-termil hydrolase MINDY-2 OS
TRINITY_DN920_c0_g1	GO:0000978	R polymerase II cis-regulatory region sequence-specific D binding	7.89e-07	1.75e-08	124	57.0972	0.775903	0.0202639	193.409	0.512857	0.266257	50.9957	0.317153	0.771295	RORA	HUMANNuclear receptor ROR-alpha OS
TRINITY_DN9265_c0_g2	GO:0000978	R polymerase II cis-regulatory region sequence-specific D binding	7.89e-07	1.75e-08	124	93.7794	0.736882	0.0127486	149.533	0.285127	0.397441	156.191	0.0335371	0.96265	PO2F1	XENTRPOU domain, class 2, transcription factor 1 OS
TRINITY_DN9289_c0_g1	GO:0000978	R polymerase II cis-regulatory region sequence-specific D binding	7.89e-07	1.75e-08	124	241.567	-0.633145	0.00116498	320.818	-0.510684	0.0610153	319.992	-0.4099	0.300696	ZBT14	CHICKZinc finger and BTB domain-containing protein 14 OS
TRINITY_DN9394_c0_g2	GO:0000978	R polymerase II cis-regulatory region sequence-specific D binding	7.89e-07	1.75e-08	124	385.958	0.370041	0.0288992	287.602	-0.061789	0.904251	430.312	-0.178138	0.761447	KDM6B	HUMANLysine-specific demethylase 6B OS
TRINITY_DN954_c1_g2	GO:0000978	R polymerase II cis-regulatory region sequence-specific D binding	7.89e-07	1.75e-08	124	108.053	0.687117	0.00796135	65.2552	0.0877309	0.866584	97.3425	-0.207621	0.766614	ELK4	MOUSEETS domain-containing protein Elk-4 OS
TRINITY_DN9747_c0_g1	GO:0000978	R polymerase II cis-regulatory region sequence-specific D binding	7.89e-07	1.75e-08	124	40.9693	0.706966	0.0172603	36.3783	0.0476707	0.962748	11.7443	-0.115657	0.954467	NPAS2	CHICKNeurol PAS domain-containing protein 2 OS
TRINITY_DN975_c2_g1	GO:0000978	R polymerase II cis-regulatory region sequence-specific D binding	7.89e-07	1.75e-08	124	21.9896	0.950628	0.0445631	41.3786	0.311567	0.667185	13.9325	0.285609	0.838049	SOX6	POBTranscription factor SOX-6 OS
TRINITY_DN979_c1_g2	GO:0000978	R polymerase II cis-regulatory region sequence-specific D binding	7.89e-07	1.75e-08	124	97.9379	0.36647	0.0243067	159.771	0.091037	0.618556	150.207	0.130216	0.785817	CHD8	DANREChromodomain-helicase-D-binding protein 8 OS
TRINITY_DN10550_c1_g1	GO:0000978	R polymerase II cis-regulatory region sequence-specific D binding	7.89e-07	1.75e-08	124	283.919	-0.0508303	0.934477	469.126	-0.466424	0.0268366	680.112	-0.251567	0.674968	PCGF1	DANREPolycomb group RING finger protein 1 OS
TRINITY_DN11381_c0_g2	GO:0000978	R polymerase II cis-regulatory region sequence-specific D binding	7.89e-07	1.75e-08	124	13.8826	0.15093	0.928872	66.6878	-1.61353	0.000952662	13.5724	0.528408	0.778836	SP8	DANRETranscription factor Sp8 OS
TRINITY_DN12356_c0_g3	GO:0000978	R polymerase II cis-regulatory region sequence-specific D binding	7.89e-07	1.75e-08	124	127.583	-0.219349	0.634195	278.458	-0.930754	0.00519286	675.968	-0.373414	0.558832	MAFB	DANRETranscription factor MafB OS
TRINITY_DN12388_c1_g1	GO:0000978	R polymerase II cis-regulatory region sequence-specific D binding	7.89e-07	1.75e-08	124	193.875	-0.246493	0.31507	277.969	-0.761007	0.000830218	348.234	-0.316542	0.518825	RBTN2	DANRERhombotin-2 OS
TRINITY_DN15945_c0_g1	GO:0000978	R polymerase II cis-regulatory region sequence-specific D binding	7.89e-07	1.75e-08	124	160.088	-0.261994	0.118291	223.212	-0.493759	0.0017787	259.729	-0.340519	0.272798	SIR1	HUMAND-dependent protein deacetylase sirtuin-1 OS
TRINITY_DN2359_c2_g3	GO:0000978	R polymerase II cis-regulatory region sequence-specific D binding	7.89e-07	1.75e-08	124	32.8941	0.77325	0.0829071	39.4717	0.91043	0.0440508	28.7647	0.505292	0.589227	HIC2	DANREHypermethylated in cancer 2 protein OS
TRINITY_DN353_c0_g1	GO:0000978	R polymerase II cis-regulatory region sequence-specific D binding	7.89e-07	1.75e-08	124	139.54	0.0108189	0.962295	199.113	-0.322586	0.0101182	235.261	-0.151174	0.768328	ZBT44	XENTRZinc finger and BTB domain-containing protein 44 OS
TRINITY_DN3557_c0_g1	GO:0000978	R polymerase II cis-regulatory region sequence-specific D binding	7.89e-07	1.75e-08	124	134.858	-0.25477	0.617228	90.7215	0.875962	0.0237723	100.849	0.371786	0.667405	OLIG1	HUMANOligodendrocyte transcription factor 1 OS
TRINITY_DN357_c0_g3	GO:0000978	R polymerase II cis-regulatory region sequence-specific D binding	7.89e-07	1.75e-08	124	84.6783	0.0443025	0.857508	126.845	-0.375932	0.0252881	166.448	-0.38226	0.250329	NR2C1	XENTRNuclear receptor subfamily 2 group C member 1 OS
TRINITY_DN383_c1_g1	GO:0000978	R polymerase II cis-regulatory region sequence-specific D binding	7.89e-07	1.75e-08	124	123.185	0.107275	0.516785	147.66	-0.318362	0.0389578	160.951	-0.28892	0.413037	SP3	CHICKTranscription factor Sp3 OS
TRINITY_DN39292_c0_g1	GO:0000978	R polymerase II cis-regulatory region sequence-specific D binding	7.89e-07	1.75e-08	124	14.4137	-1.99201	0.0878028	45.9305	-1.28062	0.00847022	7.31581	0.430445	0.922754	HELT	DANREHairy and enhancer of split-related protein helt OS
TRINITY_DN43311_c0_g2	GO:0000978	R polymerase II cis-regulatory region sequence-specific D binding	7.89e-07	1.75e-08	124				279.97	-1.4099	0.0429709	1032.42	-0.529639	0.210557	TLX3	HUMANT-cell leukemia homeobox protein 3 OS
TRINITY_DN46347_c0_g1	GO:0000978	R polymerase II cis-regulatory region sequence-specific D binding	7.89e-07	1.75e-08	124				23.6254	-0.967805	0.0479003				DMX1B	DANREDiencephalon/mesencephalon homeobox protein 1-B OS
TRINITY_DN4690_c0_g1	GO:0000978	R polymerase II cis-regulatory region sequence-specific D binding	7.89e-07	1.75e-08	124	57.0897	-0.146074	0.591007	75.9166	-0.453671	0.0440508	81.8204	-0.307054	0.571215	IKZF5	HUMANZinc finger protein Pegasus OS
TRINITY_DN4780_c0_g1	GO:0000978	R polymerase II cis-regulatory region sequence-specific D binding	7.89e-07	1.75e-08	124	145.655	-0.356088	0.106787	203.7	-0.493427	0.0076958	141.177	-0.273758	0.415989	E2F6	BOVINTranscription factor E2F6 OS
TRINITY_DN5086_c0_g1	GO:0000978	R polymerase II cis-regulatory region sequence-specific D binding	7.89e-07	1.75e-08	124	477.177	-0.407228	0.366027	1035.8	-0.36819	0.000828535	1552.98	-0.246167	0.566526	KCIP4	MACFAKv channel-interacting protein 4 OS
TRINITY_DN6972_c0_g5	GO:0000978	R polymerase II cis-regulatory region sequence-specific D binding	7.89e-07	1.75e-08	124	233.69	0.257196	0.593307	482.094	-0.935953	0.00685444	978.402	-0.371535	0.485965	ETV1	MOUSEETS translocation variant 1 OS
TRINITY_DN7192_c1_g2	GO:0000978	R polymerase II cis-regulatory region sequence-specific D binding	7.89e-07	1.75e-08	124	210.524	-0.585993	0.572456	2148.04	-1.43216	0.00984607	12214.1	-0.458394	0.416483	ZIC1	XENLAZinc finger protein ZIC 1 OS
TRINITY_DN9133_c2_g1	GO:0000978	R polymerase II cis-regulatory region sequence-specific D binding	7.89e-07	1.75e-08	124	257.773	-0.300198	0.241673	837.921	-0.618666	0.010945	793.529	-0.372277	0.135591	DDIT3	HUMAND damage-inducible transcript 3 protein OS
TRINITY_DN10635_c0_g1	GO:0000978	R polymerase II cis-regulatory region sequence-specific D binding	7.89e-07	1.75e-08	124				94.9948	0.560555	0.441305	14.8393	1.78077	0.019733	MAFA	DANRETranscription factor MafAa OS
TRINITY_DN236618_c0_g1	GO:0000978	R polymerase II cis-regulatory region sequence-specific D binding	7.89e-07	1.75e-08	124							14.5258	5.8513	0.0425814	HXA7	MORSAHomeobox protein Hox-A7 OS
TRINITY_DN3280_c2_g1	GO:0000978	R polymerase II cis-regulatory region sequence-specific D binding	7.89e-07	1.75e-08	124							22.5876	2.52544	0.0325908	HXB4A	TAKRUHomeobox protein Hox-B4a OS
TRINITY_DN40861_c0_g2	GO:0000978	R polymerase II cis-regulatory region sequence-specific D binding	7.89e-07	1.75e-08	124	15.3381	-0.493727	0.612538	21.2006	-0.161359	0.86722	26.6434	1.45019	0.0453492	SCRT1	MOUSETranscriptiol repressor scratch 1 OS
TRINITY_DN5641_c0_g2	GO:0000978	R polymerase II cis-regulatory region sequence-specific D binding	7.89e-07	1.75e-08	124	22.5365	-0.425672	0.672682	30.6642	-0.328668	0.810841	740.724	-0.570121	0.0492118	PAX6	ORYLAPaired box protein Pax-6 OS
TRINITY_DN6541_c1_g1	GO:0000978	R polymerase II cis-regulatory region sequence-specific D binding	7.89e-07	1.75e-08	124							130.474	2.11696	0.0212912	HXA5	MORSAHomeobox protein Hox-A5 OS
TRINITY_DN86148_c0_g1	GO:0000978	R polymerase II cis-regulatory region sequence-specific D binding	7.89e-07	1.75e-08	124							11.1322	6.64829	0.0417772	HXA9	MORSAHomeobox protein Hox-A9 OS
TRINITY_DN1033_c1_g1	GO:0046777	protein autophosphorylation	2.27e-06	5.3e-08	77	232.347	0.676225	0.00438881	345.814	0.401982	0.035276	297.965	0.0468022	0.956563	AKT3	HUMANRAC-gamma serine/threonine-protein kise OS
TRINITY_DN11900_c0_g1	GO:0046777	protein autophosphorylation	2.27e-06	5.3e-08	77	498.036	-0.353231	0.013759	664.556	-0.467602	0.0200021	621.306	-0.239491	0.304005	MP2K2	CYPCADual specificity mitogen-activated protein kise kise 2 OS
TRINITY_DN3006_c0_g1	GO:0046777	protein autophosphorylation	2.27e-06	5.3e-08	77	280.621	0.437168	0.0249767	457.931	0.424553	0.048143	479.934	0.347511	0.220124	MKNK2	XENLAMAP kise-interacting serine/threonine-protein kise 2 OS
TRINITY_DN1289_c2_g1	GO:0046777	protein autophosphorylation	2.27e-06	5.3e-08	77	3580.26	0.682573	0.0161794	1955.48	0.269866	0.346791	478.305	0.503505	0.31887	KCC2B	BOVINCalcium/calmodulin-dependent protein kise type II subunit beta OS
TRINITY_DN892_c0_g1	GO:0046777	protein autophosphorylation	2.27e-06	5.3e-08	77	155.722	0.624847	0.0464244	417.75	0.0329948	0.932416	634.433	-0.184553	0.658852	MAST1	HUMANMicrotubule-associated serine/threonine-protein kise 1 OS
TRINITY_DN8699_c0_g1	GO:0046777	protein autophosphorylation	2.27e-06	5.3e-08	77	72.527	0.434112	0.0220954	109.851	0.113431	0.61336	86.2597	0.292106	0.337629	INSR	MOUSEInsulin receptor OS
TRINITY_DN12147_c0_g1	GO:0046777	protein autophosphorylation	2.27e-06	5.3e-08	77	362.527	0.931347	0.000574643	324.119	-0.0841821	0.864347	297.167	-0.106089	0.887316	M4K4	HUMANMitogen-activated protein kise kise kise kise 4 OS
TRINITY_DN1703_c0_g3	GO:0046777	protein autophosphorylation	2.27e-06	5.3e-08	77	151.046	1.05816	0.0261534	109.192	0.396699	0.451173	143.859	0.783099	0.358553	M4K4	MOUSEMitogen-activated protein kise kise kise kise 4 OS
TRINITY_DN11544_c0_g1	GO:0046777	protein autophosphorylation	2.27e-06	5.3e-08	77	354.652	0.524548	0.00489437	467.599	0.148043	0.496622	468.475	0.146708	0.800385	AKT3	MOUSERAC-gamma serine/threonine-protein kise OS
TRINITY_DN3139_c0_g1	GO:0046777	protein autophosphorylation	2.27e-06	5.3e-08	77	65.2494	0.767594	0.000328823	71.1512	0.563066	0.0919575	77.3258	0.487913	0.388442	M3K7	RATMitogen-activated protein kise kise kise 7 OS
TRINITY_DN2674_c0_g2	GO:0046777	protein autophosphorylation	2.27e-06	5.3e-08	77	201.145	0.622047	0.0454314	75.9137	0.299288	0.716493	69.7983	-0.168128	0.900389	KPCD1	MOUSESerine/threonine-protein kise D1 OS
TRINITY_DN1019_c0_g3	GO:0046777	protein autophosphorylation	2.27e-06	5.3e-08	77	317.452	0.353467	0.0245956	366.324	0.0494582	0.804995	262.985	0.0911502	0.790433	YES	DANRETyrosine-protein kise yes OS
TRINITY_DN10734_c0_g1	GO:0046777	protein autophosphorylation	2.27e-06	5.3e-08	77	81.4537	0.598519	0.00816554	95.7039	0.358596	0.0824253	70.5368	-0.0625919	0.937545	ABL2	HUMANTyrosine-protein kise ABL2 OS
TRINITY_DN11497_c0_g1	GO:0046777	protein autophosphorylation	2.27e-06	5.3e-08	77	17.944	-1.88306	3.15e-05	14.0202	-0.921253	0.190062	11.5401	-1.06711	0.31303	STK36	MOUSESerine/threonine-protein kise 36 OS
TRINITY_DN11898_c0_g1	GO:0046777	protein autophosphorylation	2.27e-06	5.3e-08	77	23.0527	1.42331	0.0272758	36.3866	0.903641	0.15781	13.3354	0.530524	0.824035	EPHB2	MOUSEEphrin type-B receptor 2 OS
TRINITY_DN1370_c0_g1	GO:0046777	protein autophosphorylation	2.27e-06	5.3e-08	77	326.99	0.319662	0.0130614	480.107	-0.0354207	0.866082	640.255	-0.0797988	0.886241	BRSK2	HUMANSerine/threonine-protein kise BRSK2 OS
TRINITY_DN14091_c0_g1	GO:0046777	protein autophosphorylation	2.27e-06	5.3e-08	77	42.0913	-0.867222	0.0271837				8.24987	0.565926	0.674667	EPHA2	MACFAEphrin type-A receptor 2 OS
TRINITY_DN1435_c0_g3	GO:0046777	protein autophosphorylation	2.27e-06	5.3e-08	77	200.212	1.00255	2.25e-05	237.238	0.559038	0.0521613	44.8275	0.721905	0.404625	TNIK	MOUSETraf2 and NCK-interacting protein kise OS
TRINITY_DN14785_c0_g1	GO:0046777	protein autophosphorylation	2.27e-06	5.3e-08	77	30.1203	-1.59552	0.0219863	31.4774	-1.46818	0.0824253	24.2101	-0.57399	0.668908	L12	MOUSECHT, LRR and PYD domains-containing protein 12 OS
TRINITY_DN185_c0_g1	GO:0046777	protein autophosphorylation	2.27e-06	5.3e-08	77	402.692	0.428427	0.00568443	656.465	0.114967	0.495004	421.274	0.0735783	0.880316	LMTK3	MOUSESerine/threonine-protein kise LMTK3 OS
TRINITY_DN1851_c1_g1	GO:0046777	protein autophosphorylation	2.27e-06	5.3e-08	77	433.912	0.472813	0.0126611	420.898	0.209616	0.58224	304.087	0.337299	0.634617	CDKL5	MOUSECyclin-dependent kise-like 5 OS
TRINITY_DN18679_c0_g1	GO:0046777	protein autophosphorylation	2.27e-06	5.3e-08	77	37.0154	-2.48445	0.0488728	44.344	-1.06511	0.0901467	49.289	-0.744537	0.630207	L12	HUMANCHT, LRR and PYD domains-containing protein 12 OS
TRINITY_DN18872_c0_g1	GO:0046777	protein autophosphorylation	2.27e-06	5.3e-08	77	178.578	-0.538982	0.0130379	250.606	-0.435431	0.0818925	231.242	-0.341481	0.379588	RIOK2	HUMANSerine/threonine-protein kise RIO2 OS
TRINITY_DN19056_c0_g1	GO:0046777	protein autophosphorylation	2.27e-06	5.3e-08	77	19.9212	-0.955875	0.0469627	19.948	-0.601736	0.268176	20.0701	0.127272	0.941718	BTK	HUMANTyrosine-protein kise BTK OS
TRINITY_DN1955_c1_g1	GO:0046777	protein autophosphorylation	2.27e-06	5.3e-08	77	97.5357	0.550631	0.00494103	120.397	0.241531	0.262299	77.5082	0.336202	0.421045	ULK1	HUMANSerine/threonine-protein kise ULK1 OS
TRINITY_DN2075_c0_g3	GO:0046777	protein autophosphorylation	2.27e-06	5.3e-08	77	157.497	0.573849	0.0319815	510.946	0.443987	0.290807	193.368	0.350998	0.450311	M3K13	MOUSEMitogen-activated protein kise kise kise 13 OS
TRINITY_DN213_c0_g1	GO:0046777	protein autophosphorylation	2.27e-06	5.3e-08	77	40.1467	1.08761	0.0272751	41.0877	0.261651	0.703805	34.1146	0.276333	0.791477	DYRK2	MOUSEDual specificity tyrosine-phosphorylation-regulated kise 2 OS
TRINITY_DN21414_c0_g1	GO:0046777	protein autophosphorylation	2.27e-06	5.3e-08	77	76.9769	0.898919	0.0173525	87.6194	0.562751	0.238711	54.3009	0.44529	0.514274	MP2K6	DANREDual specificity mitogen-activated protein kise kise 6 OS
TRINITY_DN2192_c0_g1	GO:0046777	protein autophosphorylation	2.27e-06	5.3e-08	77	155.4	0.587596	0.00306951	142.844	0.439018	0.103338	105.07	-0.0394307	0.96136	WNK2	MOUSESerine/threonine-protein kise WNK2 OS
TRINITY_DN22_c0_g1	GO:0046777	protein autophosphorylation	2.27e-06	5.3e-08	77	48.3578	0.794473	0.0150953	83.7233	0.676285	0.0599413	92.5992	0.486354	0.331014	HIPK2	HUMANHomeodomain-interacting protein kise 2 OS
TRINITY_DN2340_c0_g1	GO:0046777	protein autophosphorylation	2.27e-06	5.3e-08	77	65.9638	0.52891	0.035269	120.05	0.323461	0.121646	102.373	0.108248	0.877925	M3K9	MOUSEMitogen-activated protein kise kise kise 9 OS
TRINITY_DN265109_c0_g1	GO:0046777	protein autophosphorylation	2.27e-06	5.3e-08	77	39.1354	1.06211	0.022458	22.7296	0.522435	0.406258	28.8861	1.36248	0.182775	BCR	MOUSEBreakpoint cluster region protein OS
TRINITY_DN2670_c0_g1	GO:0046777	protein autophosphorylation	2.27e-06	5.3e-08	77	47.208	0.814703	0.00269192	59.8742	0.30134	0.228477	52.7369	0.0339415	0.974759	IGF1R	HUMANInsulin-like growth factor 1 receptor OS
TRINITY_DN2699_c1_g2	GO:0046777	protein autophosphorylation	2.27e-06	5.3e-08	77	25.8941	1.06377	0.00961758	32.3734	0.522548	0.163618	29.5077	0.1972	0.822696	IGF1R	RATInsulin-like growth factor 1 receptor OS
TRINITY_DN29071_c0_g2	GO:0046777	protein autophosphorylation	2.27e-06	5.3e-08	77	32.5047	-0.915643	0.0249275	42.6408	-0.69102	0.282075	38.4196	0.0820221	0.958795	SLAP2	MOUSESrc-like-adapter 2 OS
TRINITY_DN29954_c0_g1	GO:0046777	protein autophosphorylation	2.27e-06	5.3e-08	77	19.338	-1.90446	0.00018946	24.2443	-0.639194	0.460044	28.0719	-0.465886	0.767878	RINI	MOUSERibonuclease inhibitor OS
TRINITY_DN3527_c1_g1	GO:0046777	protein autophosphorylation	2.27e-06	5.3e-08	77	177.602	0.433016	0.0278498	199.502	0.278258	0.333502	311.697	0.216948	0.471587	SH2D3	MOUSESH2 domain-containing protein 3C OS
TRINITY_DN358_c0_g2	GO:0046777	protein autophosphorylation	2.27e-06	5.3e-08	77	51.3033	1.09413	0.0125983							KIT	TAKRUMast/stem cell growth factor receptor Kit OS
TRINITY_DN46096_c0_g1	GO:0046777	protein autophosphorylation	2.27e-06	5.3e-08	77	11.7324	1.26422	0.0357054							TRPM1	RATTransient receptor potential cation channel subfamily M member 1 OS
TRINITY_DN4692_c1_g1	GO:0046777	protein autophosphorylation	2.27e-06	5.3e-08	77	193.916	1.03303	0.0468611	172.148	0.471131	0.117742	212.743	0.260004	0.602726	KKCC1	HUMANCalcium/calmodulin-dependent protein kise kise 1 OS
TRINITY_DN4707_c0_g1	GO:0046777	protein autophosphorylation	2.27e-06	5.3e-08	77	69.4877	-0.801203	0.0183945	90.7991	-0.350766	0.300013	85.2014	-0.619599	0.0993688	TRPM6	HUMANTransient receptor potential cation channel subfamily M member 6 OS
TRINITY_DN471_c1_g1	GO:0046777	protein autophosphorylation	2.27e-06	5.3e-08	77	16.3627	0.950105	0.0228391	19.5388	0.510197	0.25635	19.2761	0.690565	0.291712	PAK4	HUMANSerine/threonine-protein kise PAK 4 OS
TRINITY_DN4858_c2_g1	GO:0046777	protein autophosphorylation	2.27e-06	5.3e-08	77	149.305	0.528046	0.00188751	182.618	0.295308	0.23707	148.792	0.098318	0.760028	STK40	CHICKSerine/threonine-protein kise 40 OS
TRINITY_DN4930_c0_g1	GO:0046777	protein autophosphorylation	2.27e-06	5.3e-08	77	177.029	0.306886	0.0376982	212.662	0.0423301	0.839654	179.433	0.0309458	0.953034	MRE11	XENLADouble-strand break repair protein MRE11 OS
TRINITY_DN53970_c0_g2	GO:0046777	protein autophosphorylation	2.27e-06	5.3e-08	77	333.332	0.758744	0.0045404	204.209	-0.0150782	0.982239	146.582	0.262526	0.650122	PTPRE	HUMANReceptor-type tyrosine-protein phosphatase epsilon OS
TRINITY_DN5600_c0_g1	GO:0046777	protein autophosphorylation	2.27e-06	5.3e-08	77	91.2424	0.783449	0.00181674	104.377	0.0287512	0.938221	127.294	0.0209878	0.982043	TAOK1	HUMANSerine/threonine-protein kise TAO1 OS
TRINITY_DN590_c2_g2	GO:0046777	protein autophosphorylation	2.27e-06	5.3e-08	77	92.2153	0.752872	0.0120944	212.253	0.550747	0.103338	144.779	0.415633	0.466	SIK2	HUMANSerine/threonine-protein kise SIK2 OS
TRINITY_DN63_c0_g1	GO:0046777	protein autophosphorylation	2.27e-06	5.3e-08	77	107.832	0.577681	0.0132594	123.073	0.333194	0.182693	112.405	0.165948	0.817405	TESK2	HUMANDual specificity testis-specific protein kise 2 OS
TRINITY_DN6491_c0_g1	GO:0046777	protein autophosphorylation	2.27e-06	5.3e-08	77	203.007	-0.706874	0.00109814	237.787	-0.325448	0.235887	347.724	-0.350174	0.415114	BRD3	HUMANBromodomain-containing protein 3 OS
TRINITY_DN6499_c0_g2	GO:0046777	protein autophosphorylation	2.27e-06	5.3e-08	77	26.5676	1.29667	0.000110263	37.6134	0.542217	0.0756249	34.6002	0.225638	0.784812	IGF1R	HUMANInsulin-like growth factor 1 receptor OS
TRINITY_DN658_c2_g3	GO:0046777	protein autophosphorylation	2.27e-06	5.3e-08	77	159.663	0.312691	0.0263286	216.224	0.10528	0.498809	213.668	0.0787091	0.872621	HIPK1	MOUSEHomeodomain-interacting protein kise 1 OS
TRINITY_DN658_c2_g4	GO:0046777	protein autophosphorylation	2.27e-06	5.3e-08	77	114.76	0.501131	0.00507632	149.954	0.151474	0.383698	94.2227	0.00790354	0.990884	HIPK1	MOUSEHomeodomain-interacting protein kise 1 OS
TRINITY_DN6581_c0_g2	GO:0046777	protein autophosphorylation	2.27e-06	5.3e-08	77	572.569	0.414711	0.0085222	723.606	-0.0122114	0.961535	843.827	0.160679	0.67801	KC1D	HUMANCasein kise I isoform delta OS
TRINITY_DN7047_c0_g1	GO:0046777	protein autophosphorylation	2.27e-06	5.3e-08	77	75.7515	1.19197	0.00176626	95.7924	0.634235	0.186584	59.2813	0.462523	0.58788	MEX3A	HUMANR-binding protein MEX3A OS
TRINITY_DN7051_c0_g2	GO:0046777	protein autophosphorylation	2.27e-06	5.3e-08	77	194.203	0.548556	0.00724663	214.41	0.289262	0.0384447	171.224	0.218075	0.520956	AKT2	HUMANRAC-beta serine/threonine-protein kise OS
TRINITY_DN7535_c0_g1	GO:0046777	protein autophosphorylation	2.27e-06	5.3e-08	77	157.78	0.30734	0.0471862	182.679	0.0819371	0.764019	189.194	0.0304305	0.956563	AAPK1	HUMAN5'-AMP-activated protein kise catalytic subunit alpha-1 OS
TRINITY_DN781_c0_g1	GO:0046777	protein autophosphorylation	2.27e-06	5.3e-08	77	351.164	0.364136	0.0186873	330.74	0.064281	0.779767	274.486	0.147155	0.679034	FYN	XIPHETyrosine-protein kise Fyn OS
TRINITY_DN794_c0_g1	GO:0046777	protein autophosphorylation	2.27e-06	5.3e-08	77	37.7822	0.908807	0.00534611	133.093	0.810442	0.0656268	90.3285	0.468422	0.326446	EPHA8	HUMANEphrin type-A receptor 8 OS
TRINITY_DN794_c1_g1	GO:0046777	protein autophosphorylation	2.27e-06	5.3e-08	77	283.519	0.470403	0.0487055	258.423	0.358674	0.140182	87.4205	0.253857	0.592744	EPHB3	HUMANEphrin type-B receptor 3 OS
TRINITY_DN8116_c0_g1	GO:0046777	protein autophosphorylation	2.27e-06	5.3e-08	77	324.032	-1.09144	0.0143964	523.448	-0.411065	0.235835	1018.94	-0.321469	0.594844	MAPK3	HUMANMAP kise-activated protein kise 3 OS
TRINITY_DN879_c0_g2	GO:0046777	protein autophosphorylation	2.27e-06	5.3e-08	77	111.271	0.63438	0.0149489	174.03	0.369594	0.107661	108.66	0.269191	0.656195	KAPCA	HUMANcAMP-dependent protein kise catalytic subunit alpha OS
TRINITY_DN880_c0_g1	GO:0046777	protein autophosphorylation	2.27e-06	5.3e-08	77	89.9103	0.6952	0.0387616	171.248	0.316927	0.426837	67.1839	0.43252	0.576831	PKN2	DANRESerine/threonine-protein kise N2 OS
TRINITY_DN8966_c0_g1	GO:0046777	protein autophosphorylation	2.27e-06	5.3e-08	77	194.643	0.440664	0.0100273	226.161	0.277592	0.152455	236.739	0.0531172	0.926349	SMG1	MOUSESerine/threonine-protein kise SMG1 OS
TRINITY_DN9100_c0_g3	GO:0046777	protein autophosphorylation	2.27e-06	5.3e-08	77	601.943	-0.37576	0.0299734	211.52	-0.0280612	0.976441	313.305	-0.303995	0.368234	RAP2B	RATRas-related protein Rap-2b OS
TRINITY_DN9317_c0_g1	GO:0046777	protein autophosphorylation	2.27e-06	5.3e-08	77	186.722	0.322216	0.0497208	367.572	0.0354703	0.843772	354.043	0.139172	0.676177	IKKA	DANREInhibitor of nuclear factor kappa-B kise subunit alpha OS
TRINITY_DN17589_c0_g1	GO:0046777	protein autophosphorylation	2.27e-06	5.3e-08	77	17.406	-0.0478217	0.964577	21.7955	1.40571	0.00840376	29.46	0.286067	0.802139	PAK2	RATSerine/threonine-protein kise PAK 2 OS
TRINITY_DN1766_c1_g1	GO:0046777	protein autophosphorylation	2.27e-06	5.3e-08	77	21.9374	0.545919	0.237585	22.5988	0.97296	0.0395337	25.8858	0.988595	0.403165	NEK6	MOUSESerine/threonine-protein kise Nek6 OS
TRINITY_DN21684_c0_g1	GO:0046777	protein autophosphorylation	2.27e-06	5.3e-08	77				16.1373	-1.00731	0.0250648	21.2203	-0.365932	0.760028	NEK2	HUMANSerine/threonine-protein kise Nek2 OS
TRINITY_DN2204_c0_g3	GO:0046777	protein autophosphorylation	2.27e-06	5.3e-08	77	213.69	0.73353	0.0700008	229.075	0.530765	0.0329043	121.64	-0.188647	0.853324	TRPM3	HUMANTransient receptor potential cation channel subfamily M member 3 OS
TRINITY_DN2279_c1_g1	GO:0046777	protein autophosphorylation	2.27e-06	5.3e-08	77	74.9795	0.433361	0.144377	98.7245	0.636363	0.0263283	61.495	0.209782	0.77634	DCLK2	HUMANSerine/threonine-protein kise DCLK2 OS
TRINITY_DN26733_c0_g1	GO:0046777	protein autophosphorylation	2.27e-06	5.3e-08	77	41.6313	2.27568	0.0804495	75.7819	3.56582	0.0345325	67.6664	2.88437	0.119364	L12	HUMANCHT, LRR and PYD domains-containing protein 12 OS
TRINITY_DN315_c0_g3	GO:0046777	protein autophosphorylation	2.27e-06	5.3e-08	77	229.946	-0.107541	0.447007	309.94	-0.341473	0.00468907	411.437	-0.271883	0.457204	TLK2	DANRESerine/threonine-protein kise tousled-like 2 OS
TRINITY_DN32922_c0_g1	GO:0046777	protein autophosphorylation	2.27e-06	5.3e-08	77	13.1293	0.846559	0.195048	18.7648	1.14318	0.0485146	12.3506	0.83164	0.466323	UHMK1	RATSerine/threonine-protein kise Kist OS
TRINITY_DN4225_c1_g2	GO:0046777	protein autophosphorylation	2.27e-06	5.3e-08	77	103.797	-0.628979	0.330193	446.242	-1.17383	0.00231056	1664.9	-0.439692	0.654043	PKN2	HUMANSerine/threonine-protein kise N2 OS
TRINITY_DN76520_c0_g1	GO:0046777	protein autophosphorylation	2.27e-06	5.3e-08	77				18.4311	3.36516	0.00164182				KPCB	HUMANProtein kise C beta type OS
TRINITY_DN6388_c0_g1	GO:0046777	protein autophosphorylation	2.27e-06	5.3e-08	77	129.253	0.173912	0.781574	263.485	-0.213414	0.425671	312.27	-0.970639	0.0308229	CSKP	HUMANPeripheral plasma membrane protein CASK OS
TRINITY_DN13877_c0_g1	GO:0046777	protein autophosphorylation	2.27e-06	5.3e-08	77	132.189	0.255618	0.477495	47.1584	0.442041	0.554164	135.789	1.23009	0.037354	KITA	DANREMast/stem cell growth factor receptor kita OS
TRINITY_DN25389_c0_g1	GO:0016579	protein deubiquitition	2.42e-06	5.7e-08	51	209.718	0.432154	0.00137692	262.326	0.103729	0.63089	232.286	0.148938	0.588533	RD23A	MOUSEUV excision repair protein RAD23 homolog A OS
TRINITY_DN3139_c0_g1	GO:0016579	protein deubiquitition	2.42e-06	5.7e-08	51	65.2494	0.767594	0.000328823	71.1512	0.563066	0.0919575	77.3258	0.487913	0.388442	M3K7	RATMitogen-activated protein kise kise kise 7 OS
TRINITY_DN197_c1_g2	GO:0016579	protein deubiquitition	2.42e-06	5.7e-08	51	61.3776	1.76381	0.000141418	104.723	0.175794	0.817381	114.518	0.212021	0.867987	CBP	MOUSECREB-binding protein OS
TRINITY_DN6928_c0_g1	GO:0016579	protein deubiquitition	2.42e-06	5.7e-08	51	112.969	1.0198	0.0468536	34.7903	0.466865	0.347221	96.3174	0.0725552	0.966051	FX1AA	DANREForkhead box protein O1-A OS
TRINITY_DN10009_c0_g1	GO:0016579	protein deubiquitition	2.42e-06	5.7e-08	51	247.208	-0.436352	0.0197637	255.344	-0.245546	0.156296	193.337	-0.283597	0.425344	BRCC3	SALSALys-63-specific deubiquitise BRCC36 OS
TRINITY_DN10637_c0_g2	GO:0016579	protein deubiquitition	2.42e-06	5.7e-08	51	26.1545	1.91698	0.000374893	28.5938	1.02227	0.201715	33.1881	1.46901	0.0957218	UBP2	BOVINUbiquitin carboxyl-termil hydrolase 2 OS
TRINITY_DN11027_c0_g2	GO:0016579	protein deubiquitition	2.42e-06	5.7e-08	51	16.3906	-1.51273	0.0337453				22.0852	-0.259283	0.860528	UBP50	MOUSEPutative ubiquitin carboxyl-termil hydrolase 50 OS
TRINITY_DN111_c0_g1	GO:0016579	protein deubiquitition	2.42e-06	5.7e-08	51	83.5948	0.417443	0.0163124	111.896	0.0855788	0.728376	104.162	-0.069977	0.910755	MBD5	HUMANMethyl-CpG-binding domain protein 5 OS
TRINITY_DN11216_c0_g1	GO:0016579	protein deubiquitition	2.42e-06	5.7e-08	51	152.514	-0.508383	0.0171432	239.652	-0.425126	0.2072	262.193	-0.33654	0.431539	HCFC1	MESAUHost cell factor 1 OS
TRINITY_DN11648_c0_g2	GO:0016579	protein deubiquitition	2.42e-06	5.7e-08	51	86.4033	-0.573883	0.00615588	120.215	-0.485491	0.160584	115.44	-0.529726	0.119417	UBP3	HUMANUbiquitin carboxyl-termil hydrolase 3 OS
TRINITY_DN11677_c0_g1	GO:0016579	protein deubiquitition	2.42e-06	5.7e-08	51	51.8549	-1.27024	0.0118252	78.83	0.275617	0.410072	77.9399	0.151037	0.815632	OTUB2	MOUSEUbiquitin thioesterase OTUB2 OS
TRINITY_DN1199_c0_g1	GO:0016579	protein deubiquitition	2.42e-06	5.7e-08	51	23.3395	1.13768	0.00541111	33.0555	0.0269304	0.96725	38.1139	0.207689	0.805768	UBP49	MOUSEUbiquitin carboxyl-termil hydrolase 49 OS
TRINITY_DN12329_c0_g1	GO:0016579	protein deubiquitition	2.42e-06	5.7e-08	51	185.93	0.56339	0.0195979	257.516	-0.042242	0.842955	277.253	0.208846	0.650914	OTU5A	DANREOTU domain-containing protein 5-A OS
TRINITY_DN12926_c0_g1	GO:0016579	protein deubiquitition	2.42e-06	5.7e-08	51	406.006	0.459654	0.0303778	366.471	0.16583	0.589935	384.83	0.102945	0.833537	UB2D4	HUMANUbiquitin-conjugating enzyme E2 D4 OS
TRINITY_DN141_c2_g1	GO:0016579	protein deubiquitition	2.42e-06	5.7e-08	51	1597.39	0.31914	0.00546561	1841.5	0.00818924	0.973768	1703.62	0.12459	0.656408	UB2L3	HUMANUbiquitin-conjugating enzyme E2 L3 OS
TRINITY_DN16008_c0_g1	GO:0016579	protein deubiquitition	2.42e-06	5.7e-08	51	187.9	0.425761	0.0373924	230.56	0.281381	0.0905561	210.568	0.0236589	0.955752	SMAD2	MOUSEMothers against decapentaplegic homolog 2 OS
TRINITY_DN17614_c0_g1	GO:0016579	protein deubiquitition	2.42e-06	5.7e-08	51	20.5043	-1.1485	0.00319873	20.7744	-0.197494	0.692315	20.3653	-0.0147129	0.991777	TRAF6	DANRETNF receptor-associated factor 6 OS
TRINITY_DN17846_c0_g2	GO:0016579	protein deubiquitition	2.42e-06	5.7e-08	51	174.686	-0.548888	0.023988	136.536	0.165467	0.512618	190.341	0.0850471	0.931948	UB2D4	HUMANUbiquitin-conjugating enzyme E2 D4 OS
TRINITY_DN2726_c0_g1	GO:0016579	protein deubiquitition	2.42e-06	5.7e-08	51	167.36	0.530961	0.000810486	268.519	0.22689	0.221312	257.036	0.268184	0.496631	UBP36	MOUSEUbiquitin carboxyl-termil hydrolase 36 OS
TRINITY_DN28737_c0_g2	GO:0016579	protein deubiquitition	2.42e-06	5.7e-08	51	57.1054	2.09983	0.0230056	87.6634	0.00483627	0.996199	109.579	0.187026	0.840049	FOXK2	MOUSEForkhead box protein K2 OS
TRINITY_DN31851_c0_g1	GO:0016579	protein deubiquitition	2.42e-06	5.7e-08	51	49.4418	0.934244	0.0128415	59.6072	0.00167813	0.997563	52.8359	0.0888145	0.944591	DESI2	DANREDeubiquitise DESI2 OS
TRINITY_DN3201_c2_g1	GO:0016579	protein deubiquitition	2.42e-06	5.7e-08	51	33.0586	1.00411	0.0160572	37.2284	0.396433	0.254426	47.4793	0.168847	0.835297	ATD2B	HUMATPase family AAA domain-containing protein 2B OS
TRINITY_DN3284_c0_g1	GO:0016579	protein deubiquitition	2.42e-06	5.7e-08	51	110.89	0.336819	0.0223583	155.596	-0.20172	0.407392	163.65	-0.124271	0.787249	MDM2	DANREE3 ubiquitin-protein ligase Mdm2 OS
TRINITY_DN3574_c0_g1	GO:0016579	protein deubiquitition	2.42e-06	5.7e-08	51	115.767	0.726696	0.00142562	102.76	-0.0378382	0.91288	100.725	-0.0791875	0.935711	UBP13	DANREUbiquitin carboxyl-termil hydrolase 13 OS
TRINITY_DN3673_c0_g1	GO:0016579	protein deubiquitition	2.42e-06	5.7e-08	51	23.9792	0.889474	0.0383267	65.0468	0.270798	0.409598	54.0802	0.203758	0.760372	UBP31	HUMANUbiquitin carboxyl-termil hydrolase 31 OS
TRINITY_DN376_c3_g1	GO:0016579	protein deubiquitition	2.42e-06	5.7e-08	51	134.433	0.475129	0.0416805	184.001	0.0669771	0.796113	184.166	0.0686565	0.929623	FOXK2	MOUSEForkhead box protein K2 OS
TRINITY_DN3774_c0_g1	GO:0016579	protein deubiquitition	2.42e-06	5.7e-08	51	86.0984	0.488826	0.035123	132.265	0.129965	0.617179	147.973	-0.0852461	0.922113	ZC12C	HUMANProbable ribonuclease ZC3H12C OS
TRINITY_DN38354_c0_g1	GO:0016579	protein deubiquitition	2.42e-06	5.7e-08	51	24907.7	-0.494477	0.013009	32043.6	-0.355651	0.18195	27438.5	-0.029752	0.949321	UBB	PANTRPolyubiquitin-B OS
TRINITY_DN40724_c0_g1	GO:0016579	protein deubiquitition	2.42e-06	5.7e-08	51	141.678	0.458483	0.0106881	124.826	0.248387	0.217869	125.746	0.0418456	0.941437	FOXK1	MOUSEForkhead box protein K1 OS
TRINITY_DN4144_c2_g4	GO:0016579	protein deubiquitition	2.42e-06	5.7e-08	51	208.904	0.624074	0.011832	174.364	0.31387	0.0574268	151.729	0.0202461	0.972959	SIAH1	DANREE3 ubiquitin-protein ligase Siah1 OS
TRINITY_DN4483_c0_g1	GO:0016579	protein deubiquitition	2.42e-06	5.7e-08	51	57.374	0.698667	0.00832402	72.5222	0.245744	0.489841	67.8167	0.142479	0.866056	SMAD4	MOUSEMothers against decapentaplegic homolog 4 OS
TRINITY_DN52507_c0_g1	GO:0016579	protein deubiquitition	2.42e-06	5.7e-08	51	1021.61	-0.33411	0.00120081	916.051	-0.146873	0.407582	953.119	-0.0220633	0.96528	PSA5	HUMANProteasome subunit alpha type-5 OS
TRINITY_DN5395_c0_g1	GO:0016579	protein deubiquitition	2.42e-06	5.7e-08	51	39.8641	-0.590424	0.0406043	62.4763	-0.402581	0.391562	72.8876	-0.395468	0.42494	CP110	HUMANCentriolar coiled-coil protein of 110 kDa OS
TRINITY_DN5402_c0_g1	GO:0016579	protein deubiquitition	2.42e-06	5.7e-08	51	238.967	0.308858	0.0109098	274.484	0.106532	0.412364	288.473	0.0951199	0.789565	UBP48	CHICKUbiquitin carboxyl-termil hydrolase 48 OS
TRINITY_DN5581_c0_g1	GO:0016579	protein deubiquitition	2.42e-06	5.7e-08	51	259.514	-0.411996	0.019844	280.794	-0.327902	0.243032	261.753	0.000572543	0.999195	OTUD3	MOUSEOTU domain-containing protein 3 OS
TRINITY_DN563_c0_g1	GO:0016579	protein deubiquitition	2.42e-06	5.7e-08	51	353.606	0.326146	0.0049479	478.105	0.11752	0.352201	444.137	0.0437059	0.922682	SMUF2	DANREE3 ubiquitin-protein ligase SMURF2 OS
TRINITY_DN6225_c0_g1	GO:0016579	protein deubiquitition	2.42e-06	5.7e-08	51	953.244	-0.357263	0.0131322	988.401	-0.0904278	0.543873	828.322	-0.159114	0.57026	PSMF1	MOUSEProteasome inhibitor PI31 subunit OS
TRINITY_DN651_c0_g1	GO:0016579	protein deubiquitition	2.42e-06	5.7e-08	51	22.2195	1.17299	0.0141967	28.2898	0.446832	0.263487	42.2545	0.261427	0.732129	AT7L1	HUMAtaxin-7-like protein 1 OS
TRINITY_DN6762_c0_g1	GO:0016579	protein deubiquitition	2.42e-06	5.7e-08	51	41.2427	0.606138	0.0371332	50.9843	0.144358	0.706389	43.887	0.00162594	0.999165	VCIP1	RATDeubiquititing protein VCIP135 OS
TRINITY_DN85411_c0_g1	GO:0016579	protein deubiquitition	2.42e-06	5.7e-08	51	154.766	0.372161	0.0246284	301.772	-0.0995388	0.619173	301.616	-0.052601	0.94109	SMAD3	CHICKMothers against decapentaplegic homolog 3 OS
TRINITY_DN8956_c0_g2	GO:0016579	protein deubiquitition	2.42e-06	5.7e-08	51	94.8911	0.548588	0.0146816	78.1549	0.329283	0.337615	72.6095	-0.189092	0.747853	ZC12B	HUMANProbable ribonuclease ZC3H12B OS
TRINITY_DN9086_c0_g1	GO:0016579	protein deubiquitition	2.42e-06	5.7e-08	51	49.5385	0.59643	0.0259209	61.436	0.220912	0.571218	60.3515	0.175873	0.76305	MINY2	BOVINUbiquitin carboxyl-termil hydrolase MINDY-2 OS
TRINITY_DN976_c0_g2	GO:0016579	protein deubiquitition	2.42e-06	5.7e-08	51	192.694	0.422517	0.0410025	226.041	0.140595	0.658596	181.446	-0.0353464	0.946518	MIRO1	DANREMitochondrial Rho GTPase 1-A OS
TRINITY_DN8833_c0_g1	GO:0016579	protein deubiquitition	2.42e-06	5.7e-08	51	108.924	-0.0406602	0.87864	164.211	-0.331085	0.0298457	164.989	-0.136712	0.758512	FZR1	MOUSEFizzy-related protein homolog OS
TRINITY_DN12515_c0_g1	GO:0016579	protein deubiquitition	2.42e-06	5.7e-08	51	222.361	0.217893	0.258477	276.724	0.342048	0.031116	201.157	0.328641	0.228183	GOLI	RATE3 ubiquitin-protein ligase RNF130 OS
TRINITY_DN19474_c0_g1	GO:0016579	protein deubiquitition	2.42e-06	5.7e-08	51	336.202	-0.23408	0.0807949	377.162	-0.323144	0.010324	401.143	-0.238605	0.371481	PS11B	DANRE26S proteasome non-ATPase regulatory subunit 11B OS
TRINITY_DN21108_c0_g1	GO:0016579	protein deubiquitition	2.42e-06	5.7e-08	51	16.0473	-0.597195	0.43724	25.3444	-0.92353	0.0291166	35.4234	-0.453407	0.612911	MPIP1	HUMANM-phase inducer phosphatase 1 OS
TRINITY_DN44674_c0_g1	GO:0016579	protein deubiquitition	2.42e-06	5.7e-08	51	332.947	-0.156892	0.292424	447.98	-0.359722	0.015132	445.682	-0.355265	0.266455	TAF9	RATTranscription initiation factor TFIID subunit 9 OS
TRINITY_DN5219_c0_g1	GO:0016579	protein deubiquitition	2.42e-06	5.7e-08	51	130	0.34273	0.217143	194.189	0.589169	0.000721087	208.19	-0.0164755	0.983351	JOS2	MOUSEJosephin-2 OS
TRINITY_DN5427_c0_g1	GO:0016579	protein deubiquitition	2.42e-06	5.7e-08	51	278.253	-0.130368	0.587143	358.231	0.559889	0.0130644	440.481	0.394014	0.523014	RHOAC	DANRERho-related GTP-binding protein RhoA-C OS
TRINITY_DN1534_c0_g1	GO:0016579	protein deubiquitition	2.42e-06	5.7e-08	51	3755.62	-0.228001	0.154744	4782.44	-0.217557	0.492625	4840.31	-0.499325	0.0470405	OGT1	MOUSEUDP-N-acetylglucosamine--peptide N-acetylglucosaminyltransferase 110 kDa subunit OS
TRINITY_DN1357_c0_g1	GO:0007156	homophilic cell adhesion via plasma membrane adhesion molecules	5.39e-06	1.35e-07	45	52.594	1.45502	0.0113359	51.4701	1.0648	0.0244746	57.1274	0.694758	0.421045	PCDBF	PANTRProtocadherin beta-15 OS
TRINITY_DN24053_c0_g1	GO:0007156	homophilic cell adhesion via plasma membrane adhesion molecules	5.39e-06	1.35e-07	45	13.4581	1.33811	0.0179394	16.6955	1.15008	0.0142939	8.17482	0.468703	0.763455	TUTLB	HUMANProtein turtle homolog B OS
TRINITY_DN3194_c0_g1	GO:0007156	homophilic cell adhesion via plasma membrane adhesion molecules	5.39e-06	1.35e-07	45	160.911	0.626274	0.00480547	141.868	0.442836	0.0088818	108.513	0.296064	0.484846	DSCL1	CHICKDown syndrome cell adhesion molecule-like protein 1 homolog OS
TRINITY_DN8397_c0_g1	GO:0007156	homophilic cell adhesion via plasma membrane adhesion molecules	5.39e-06	1.35e-07	45	161.943	0.631595	0.00174173	193.618	0.426405	0.0194316	95.8436	-0.0509626	0.950692	FAT3	RATProtocadherin Fat 3 OS
TRINITY_DN2230_c0_g3	GO:0007156	homophilic cell adhesion via plasma membrane adhesion molecules	5.39e-06	1.35e-07	45	20.0309	1.30194	0.0180691	30.3664	0.393643	0.561498	43.3723	1.18555	0.0203572	PCDB8	MOUSEProtocadherin beta-8 OS
TRINITY_DN3787_c0_g2	GO:0007156	homophilic cell adhesion via plasma membrane adhesion molecules	5.39e-06	1.35e-07	45	442.144	-0.366129	0.0248598	703.529	-0.210016	0.491884	351.072	-0.251271	0.495015	PTPRF	DANREReceptor-type tyrosine-protein phosphatase F OS
TRINITY_DN10194_c0_g1	GO:0007156	homophilic cell adhesion via plasma membrane adhesion molecules	5.39e-06	1.35e-07	45	24.64	1.23586	0.0454314	16.4669	0.805932	0.329553	14.7102	-0.0704892	0.970487	PCDA3	HUMANProtocadherin alpha-3 OS
TRINITY_DN10850_c0_g1	GO:0007156	homophilic cell adhesion via plasma membrane adhesion molecules	5.39e-06	1.35e-07	45	29.8642	1.55904	0.000180661	16.4572	0.821823	0.386333	13.8546	-0.262583	0.848359	PCDGK	PANTRProtocadherin gamma-C3 OS
TRINITY_DN12024_c0_g2	GO:0007156	homophilic cell adhesion via plasma membrane adhesion molecules	5.39e-06	1.35e-07	45	30.64	1.31267	0.024546	24.1478	0.7574	0.284038	24.9766	0.10656	0.940444	PTPRZ	MOUSEReceptor-type tyrosine-protein phosphatase zeta OS
TRINITY_DN12107_c0_g2	GO:0007156	homophilic cell adhesion via plasma membrane adhesion molecules	5.39e-06	1.35e-07	45	21.3808	1.41446	0.0282963				19.0834	0.0912404	0.958795	PCDGK	HUMANProtocadherin gamma-C3 OS
TRINITY_DN1357_c0_g2	GO:0007156	homophilic cell adhesion via plasma membrane adhesion molecules	5.39e-06	1.35e-07	45	16.9817	1.5489	0.00424567	15.0012	0.681143	0.478765	13.485	0.0507836	0.98651	PCDBF	PANTRProtocadherin beta-15 OS
TRINITY_DN13617_c0_g1	GO:0007156	homophilic cell adhesion via plasma membrane adhesion molecules	5.39e-06	1.35e-07	45	29.5308	0.992499	0.0383324	22.5111	0.632241	0.44286	15.2453	0.209482	0.914043	PCDA7	MOUSEProtocadherin alpha-7 OS
TRINITY_DN13900_c0_g2	GO:0007156	homophilic cell adhesion via plasma membrane adhesion molecules	5.39e-06	1.35e-07	45	28.5255	1.46595	0.00409238	16.223	0.748395	0.306172	13.0326	0.432878	0.789565	PCDC2	HUMANProtocadherin alpha-C2 OS
TRINITY_DN13900_c0_g3	GO:0007156	homophilic cell adhesion via plasma membrane adhesion molecules	5.39e-06	1.35e-07	45	29.1574	1.69002	0.00516252	23.0864	0.862361	0.146191	14.3856	0.912182	0.348233	PCDGK	HUMANProtocadherin gamma-C3 OS
TRINITY_DN1476_c3_g1	GO:0007156	homophilic cell adhesion via plasma membrane adhesion molecules	5.39e-06	1.35e-07	45	248.585	0.867253	0.0445285	66.5589	0.716386	0.0743833	13.4355	0.722948	0.740162	ROBO2	HUMANRoundabout homolog 2 OS
TRINITY_DN1476_c4_g2	GO:0007156	homophilic cell adhesion via plasma membrane adhesion molecules	5.39e-06	1.35e-07	45	140.703	0.693216	0.00412317	230.257	0.412216	0.282552	50.5603	0.607205	0.36787	ROBO2	MOUSERoundabout homolog 2 OS
TRINITY_DN159_c0_g1	GO:0007156	homophilic cell adhesion via plasma membrane adhesion molecules	5.39e-06	1.35e-07	45	47.7767	-1.30777	0.0387021	44.015	0.0159394	0.98629	55.366	-0.0475489	0.97521	CD22	HUMANB-cell receptor CD22 OS
TRINITY_DN16467_c0_g2	GO:0007156	homophilic cell adhesion via plasma membrane adhesion molecules	5.39e-06	1.35e-07	45	13.2752	1.19729	0.0239541	22.0744	0.403638	0.49369				KIRR1	RATKin of IRRE-like protein 1 OS
TRINITY_DN16472_c0_g1	GO:0007156	homophilic cell adhesion via plasma membrane adhesion molecules	5.39e-06	1.35e-07	45	58.7713	1.40127	0.000567741	33.3706	0.830326	0.0953442	33.6791	0.444083	0.677211	PCDA7	MOUSEProtocadherin alpha-7 OS
TRINITY_DN167_c0_g1	GO:0007156	homophilic cell adhesion via plasma membrane adhesion molecules	5.39e-06	1.35e-07	45	221.034	0.345747	0.0211883	269.621	0.240908	0.210448	95.5742	0.563388	0.265169	KIRR1	MOUSEKin of IRRE-like protein 1 OS
TRINITY_DN17336_c0_g1	GO:0007156	homophilic cell adhesion via plasma membrane adhesion molecules	5.39e-06	1.35e-07	45	29.1573	1.94987	0.0314867	26.3112	0.970524	0.625699	16.8696	-0.467583	0.857226	PCDAB	HUMANProtocadherin alpha-11 OS
TRINITY_DN18172_c0_g1	GO:0007156	homophilic cell adhesion via plasma membrane adhesion molecules	5.39e-06	1.35e-07	45	39.5745	1.13903	0.00394008	23.4839	0.46409	0.467392	16.0395	0.0547678	0.978373	PCDB1	PANTRProtocadherin beta-1 OS
TRINITY_DN1897_c0_g3	GO:0007156	homophilic cell adhesion via plasma membrane adhesion molecules	5.39e-06	1.35e-07	45	248.111	-0.851633	0.00342804	258.83	-0.0186724	0.971375	88.478	-0.118325	0.924689	DSCAM	CHICKDown syndrome cell adhesion molecule homolog OS
TRINITY_DN21134_c0_g1	GO:0007156	homophilic cell adhesion via plasma membrane adhesion molecules	5.39e-06	1.35e-07	45	15.4043	0.995107	0.0491729	22.9238	0.780052	0.20282	10.1031	0.369133	0.8946	CNTN3	MOUSEContactin-3 OS
TRINITY_DN22845_c0_g1	GO:0007156	homophilic cell adhesion via plasma membrane adhesion molecules	5.39e-06	1.35e-07	45	33.0155	1.40465	1.97e-05	21.9827	0.930655	0.436661	11.7006	0.57852	0.753742	PCDAA	HUMANProtocadherin alpha-10 OS
TRINITY_DN2348_c0_g2	GO:0007156	homophilic cell adhesion via plasma membrane adhesion molecules	5.39e-06	1.35e-07	45	75.7775	1.21275	4.78e-05	70.9379	0.293497	0.649863	97.4763	0.323858	0.608928	PCDA3	HUMANProtocadherin alpha-3 OS
TRINITY_DN24369_c0_g1	GO:0007156	homophilic cell adhesion via plasma membrane adhesion molecules	5.39e-06	1.35e-07	45	23.4181	1.42587	0.00258378				6.91965	0.468189	0.789745	PLXB1	MOUSEPlexin-B1 OS
TRINITY_DN2501_c3_g1	GO:0007156	homophilic cell adhesion via plasma membrane adhesion molecules	5.39e-06	1.35e-07	45	2638.66	0.539155	0.0113626	1783.97	0.265507	0.159945	1646.45	0.0974448	0.859905	PTPR2	MOUSEReceptor-type tyrosine-protein phosphatase N2 OS
TRINITY_DN2964_c0_g1	GO:0007156	homophilic cell adhesion via plasma membrane adhesion molecules	5.39e-06	1.35e-07	45	271.467	0.557255	0.0120481	598.129	0.40619	0.117241	322.072	0.24543	0.513734	AMGO1	HUMAmphoterin-induced protein 1 OS
TRINITY_DN3076_c0_g2	GO:0007156	homophilic cell adhesion via plasma membrane adhesion molecules	5.39e-06	1.35e-07	45	253.437	0.502782	0.00715971	307.18	0.153074	0.540262	268.161	0.231729	0.526104	CADH8	HUMANCadherin-8 OS
TRINITY_DN3810_c2_g1	GO:0007156	homophilic cell adhesion via plasma membrane adhesion molecules	5.39e-06	1.35e-07	45	41.1515	1.50636	0.0367342	43.4488	0.23757	0.804089	29.7663	-0.0606619	0.983351	PCDB8	MOUSEProtocadherin beta-8 OS
TRINITY_DN41445_c0_g1	GO:0007156	homophilic cell adhesion via plasma membrane adhesion molecules	5.39e-06	1.35e-07	45	12.451	2.21621	0.029463	16.5306	1.99456	0.0538829	22.9241	0.70953	0.772747	PCDGG	PANTRProtocadherin gamma-B4 OS
TRINITY_DN429_c4_g1	GO:0007156	homophilic cell adhesion via plasma membrane adhesion molecules	5.39e-06	1.35e-07	45	42.2859	1.36911	0.00497583	38.317	0.693092	0.148001	27.5698	-0.127941	0.910755	PCDA4	HUMANProtocadherin alpha-4 OS
TRINITY_DN53970_c0_g2	GO:0007156	homophilic cell adhesion via plasma membrane adhesion molecules	5.39e-06	1.35e-07	45	333.332	0.758744	0.0045404	204.209	-0.0150782	0.982239	146.582	0.262526	0.650122	PTPRE	HUMANReceptor-type tyrosine-protein phosphatase epsilon OS
TRINITY_DN54987_c0_g1	GO:0007156	homophilic cell adhesion via plasma membrane adhesion molecules	5.39e-06	1.35e-07	45	25.1516	1.7263	5.83e-07	14.9559	0.724534	0.223795	21.8457	0.765254	0.408516	PCDA8	PANTRProtocadherin alpha-8 OS
TRINITY_DN6415_c0_g1	GO:0007156	homophilic cell adhesion via plasma membrane adhesion molecules	5.39e-06	1.35e-07	45	36.4988	1.25215	0.00702912	30.7859	0.483853	0.422276	28.2711	0.0516007	0.971268	PCDG4	PANTRProtocadherin gamma-A4 OS
TRINITY_DN6694_c0_g1	GO:0007156	homophilic cell adhesion via plasma membrane adhesion molecules	5.39e-06	1.35e-07	45	212.192	0.769776	0.000582255	216.648	0.498003	0.0590363	163.346	0.506628	0.263013	NRCAM	CHICKNeurol cell adhesion molecule OS
TRINITY_DN6878_c0_g1	GO:0007156	homophilic cell adhesion via plasma membrane adhesion molecules	5.39e-06	1.35e-07	45	26.96	0.740603	0.0403078	48.0573	0.559515	0.100777	24.4734	0.803582	0.343398	PLXB2	HUMANPlexin-B2 OS
TRINITY_DN8106_c0_g1	GO:0007156	homophilic cell adhesion via plasma membrane adhesion molecules	5.39e-06	1.35e-07	45	182.508	0.620585	0.0287852	287.808	0.1691	0.556603	139.767	0.0613646	0.93287	PCD19	MOUSEProtocadherin-19 OS
TRINITY_DN8663_c0_g1	GO:0007156	homophilic cell adhesion via plasma membrane adhesion molecules	5.39e-06	1.35e-07	45	63.2406	1.08406	0.0307271	51.8527	0.516128	0.429692	79.0811	0.458129	0.423405	PCDA9	PANTRProtocadherin alpha-9 OS
TRINITY_DN9752_c0_g1	GO:0007156	homophilic cell adhesion via plasma membrane adhesion molecules	5.39e-06	1.35e-07	45	104.637	1.29285	0.000884374	71.7706	0.539193	0.350225	94.6568	0.264651	0.773966	PCDGM	PANTRProtocadherin gamma-C5 OS
TRINITY_DN16277_c0_g2	GO:0007156	homophilic cell adhesion via plasma membrane adhesion molecules	5.39e-06	1.35e-07	45	14.8884	1.2235	0.0832035	24.9277	0.921754	0.0315251	12.3586	1.47722	0.193243	PLXB2	HUMANPlexin-B2 OS
TRINITY_DN17432_c0_g1	GO:0007156	homophilic cell adhesion via plasma membrane adhesion molecules	5.39e-06	1.35e-07	45				15.1189	1.21223	0.0126715	7.76908	0.366322	0.821717	DCC	HUMANNetrin receptor DCC OS
TRINITY_DN7989_c0_g2	GO:0007156	homophilic cell adhesion via plasma membrane adhesion molecules	5.39e-06	1.35e-07	45	387.914	0.276508	0.0676295	257.123	0.361154	0.0276089	114.095	0.0573969	0.914968	TEN1	CHICKTeneurin-1 OS
TRINITY_DN328_c0_g1	GO:0007156	homophilic cell adhesion via plasma membrane adhesion molecules	5.39e-06	1.35e-07	45	3615.01	-0.176599	0.462791	2756.66	-0.015134	0.980766	2160.18	-0.57056	0.0145552	PTPRS	CHICKReceptor-type tyrosine-protein phosphatase S OS
TRINITY_DN3502_c0_g1	GO:0035064	methylated histone binding	7.43e-06	1.9e-07	25	75.4322	1.03493	0.000728023	98.4572	0.523359	0.0178324	91.4591	0.270541	0.696228	AF17	HUMANProtein AF-17 OS
TRINITY_DN53990_c0_g1	GO:0035064	methylated histone binding	7.43e-06	1.9e-07	25	28.3809	1.42956	0.00103434	28.6538	0.852269	0.043871	29.0465	0.241057	0.817211	DIDO1	HUMANDeath-inducer obliterator 1 OS
TRINITY_DN8475_c0_g2	GO:0035064	methylated histone binding	7.43e-06	1.9e-07	25	28.0144	0.929029	0.0273111	51.9012	0.541586	0.0311359	35.2275	0.157865	0.840238	MBTD1	XENTRMBT domain-containing protein 1 OS
TRINITY_DN892_c0_g2	GO:0035064	methylated histone binding	7.43e-06	1.9e-07	25	146.532	0.445412	0.00520128	209.383	0.178287	0.333061	204.01	0.000776735	0.999195	CHD9	HUMANChromodomain-helicase-D-binding protein 9 OS
TRINITY_DN10223_c0_g1	GO:0035064	methylated histone binding	7.43e-06	1.9e-07	25	136.505	0.354074	0.037327	169.525	0.0228659	0.941206	221.4	-0.0979619	0.87904	PHRF1	MOUSEPHD and RING finger domain-containing protein 1 OS
TRINITY_DN1042_c0_g2	GO:0035064	methylated histone binding	7.43e-06	1.9e-07	25	53.9609	0.745396	0.00676148	141.408	-0.012438	0.977746	105.731	0.0418721	0.956955	PHF1	MOUSEPHD finger protein 1 OS
TRINITY_DN12079_c0_g1	GO:0035064	methylated histone binding	7.43e-06	1.9e-07	25	169.074	-0.588263	0.0207186	271.127	-0.401429	0.115697	199.088	-0.409228	0.255969	CBX8	MOUSEChromobox protein homolog 8 OS
TRINITY_DN1332_c0_g2	GO:0035064	methylated histone binding	7.43e-06	1.9e-07	25	150.145	-0.376298	0.0440665	226.989	-0.350833	0.0905571	175.134	-0.314545	0.186911	CBX4	MOUSEE3 SUMO-protein ligase CBX4 OS
TRINITY_DN13775_c0_g1	GO:0035064	methylated histone binding	7.43e-06	1.9e-07	25	338.023	-0.435976	0.0229537	277.743	-0.189935	0.389525	277.317	-0.152554	0.713195	LMBL1	CHICKLethal(3)malignt brain tumor-like protein 1 OS
TRINITY_DN1804_c0_g1	GO:0035064	methylated histone binding	7.43e-06	1.9e-07	25	200.943	-0.340773	0.0469439	283.965	-0.397921	0.0568678	306.231	-0.370347	0.126277	CXXC1	HUMANCXXC-type zinc finger protein 1 OS
TRINITY_DN1935_c0_g1	GO:0035064	methylated histone binding	7.43e-06	1.9e-07	25	894.37	0.582254	0.0178477	1294.92	-0.00983833	0.97535	902.841	0.311545	0.550609	CBX1	MOUSEChromobox protein homolog 1 OS
TRINITY_DN231_c0_g1	GO:0035064	methylated histone binding	7.43e-06	1.9e-07	25	91.1954	0.495663	0.0224118	133.22	0.0872827	0.799762	125.74	-0.0900589	0.894003	BPTF	HUMANNucleosome-remodeling factor subunit BPTF OS
TRINITY_DN3140_c0_g1	GO:0035064	methylated histone binding	7.43e-06	1.9e-07	25	578.878	-0.402594	0.0101123	730.822	-0.294149	0.0519227	619.41	-0.30062	0.31887	MO4L1	RATMortality factor 4-like protein 1 OS
TRINITY_DN3275_c0_g2	GO:0035064	methylated histone binding	7.43e-06	1.9e-07	25	127.728	-0.781307	0.0208981	118.918	-0.427097	0.327813	133.895	-0.0191002	0.987802	JMJD7	MOUSEBifunctiol peptidase and (3S)-lysyl hydroxylase Jmjd7 OS
TRINITY_DN5913_c1_g1	GO:0035064	methylated histone binding	7.43e-06	1.9e-07	25	136.707	0.420351	0.00594844	190.667	0.134392	0.413556	198.053	-0.0147088	0.982195	CHD6	MOUSEChromodomain-helicase-D-binding protein 6 OS
TRINITY_DN7097_c0_g1	GO:0035064	methylated histone binding	7.43e-06	1.9e-07	25	49.0724	0.868014	0.00333001	78.9006	0.340771	0.152499	88.49	0.0160244	0.988373	BPTF	HUMANNucleosome-remodeling factor subunit BPTF OS
TRINITY_DN730_c1_g1	GO:0035064	methylated histone binding	7.43e-06	1.9e-07	25	82.5576	1.06333	0.00313852	35.1549	0.33654	0.543873	24.9467	0.42483	0.686391	CDYL2	HUMANChromodomain Y-like protein 2 OS
TRINITY_DN8661_c0_g2	GO:0035064	methylated histone binding	7.43e-06	1.9e-07	25	96.5528	0.775757	0.00263176	124.703	0.306424	0.204792	139.99	0.0246993	0.977231	KAT6A	HUMANHistone acetyltransferase KAT6A OS
TRINITY_DN9372_c0_g1	GO:0035064	methylated histone binding	7.43e-06	1.9e-07	25	307.063	0.430972	0.00823496	397.843	0.211221	0.31816	322.698	0.191633	0.614423	ATRX	PANTRTranscriptiol regulator ATRX OS
TRINITY_DN979_c1_g2	GO:0035064	methylated histone binding	7.43e-06	1.9e-07	25	97.9379	0.36647	0.0243067	159.771	0.091037	0.618556	150.207	0.130216	0.785817	CHD8	DANREChromodomain-helicase-D-binding protein 8 OS
TRINITY_DN1720_c0_g2	GO:0035064	methylated histone binding	7.43e-06	1.9e-07	25	142.911	-0.26555	0.193363	205.164	-0.471471	0.00372622	197.468	-0.277879	0.454152	ATRX	PANTRTranscriptiol regulator ATRX OS
TRINITY_DN25854_c0_g1	GO:0035064	methylated histone binding	7.43e-06	1.9e-07	25	275.3	-0.271904	0.123407	337.748	-0.563076	0.0102758	382.004	-0.202493	0.632472	ING5	MOUSEInhibitor of growth protein 5 OS
TRINITY_DN4946_c0_g2	GO:0035064	methylated histone binding	7.43e-06	1.9e-07	25	136.36	-0.171567	0.436596	215.636	-0.361023	0.0499063	189.701	-0.283333	0.503101	PHF12	HUMANPHD finger protein 12 OS
TRINITY_DN905_c1_g3	GO:0035064	methylated histone binding	7.43e-06	1.9e-07	25	153.29	-0.0943484	0.651338	252.173	-0.309943	0.0478488	257.544	-0.191746	0.641339	REQUA	XENLAZinc finger protein ubi-d4 A OS
TRINITY_DN2540_c14_g1	GO:0035064	methylated histone binding	7.43e-06	1.9e-07	25	125.732	-0.128907	0.756903	196.688	-0.396596	0.172599	157.159	-0.500546	0.0136912	CBX8	MOUSEChromobox protein homolog 8 OS
TRINITY_DN10203_c0_g1	GO:0046966	thyroid hormone receptor binding	9.91e-06	2.59e-07	17	36.8343	-0.647412	0.0418993	57.6834	-0.898333	0.00630921	46.8958	-0.987785	0.00634239	NSD2	HUMANHistone-lysine N-methyltransferase NSD2 OS
TRINITY_DN3240_c0_g1	GO:0046966	thyroid hormone receptor binding	9.91e-06	2.59e-07	17	120.998	-0.440688	0.0151351	141.702	-0.441319	0.00844548	142.973	-0.413876	0.207382	MED16	XENTRMediator of R polymerase II transcription subunit 16 OS
TRINITY_DN10024_c0_g1	GO:0046966	thyroid hormone receptor binding	9.91e-06	2.59e-07	17	673.619	-0.411283	0.000199533	710.295	-0.215773	0.152829	674.157	-0.372172	0.06116	TRIPC	DANREE3 ubiquitin-protein ligase TRIP12 OS
TRINITY_DN14403_c0_g1	GO:0046966	thyroid hormone receptor binding	9.91e-06	2.59e-07	17	188.424	-0.325026	0.0224118	236.864	-0.371014	0.0148024	221.63	-0.241729	0.360574	MED17	DANREMediator of R polymerase II transcription subunit 17 OS
TRINITY_DN2614_c0_g2	GO:0046966	thyroid hormone receptor binding	9.91e-06	2.59e-07	17	152.956	0.538644	0.00298599	207.589	0.151816	0.478409	193.785	-0.143931	0.789445	NCOR1	HUMANNuclear receptor corepressor 1 OS
TRINITY_DN4254_c0_g1	GO:0046966	thyroid hormone receptor binding	9.91e-06	2.59e-07	17	142.776	0.573614	0.0490145	155.686	0.0445717	0.899394	158.562	-0.0310175	0.972259	MD13L	HUMANMediator of R polymerase II transcription subunit 13-like OS
TRINITY_DN1795_c3_g1	GO:0046966	thyroid hormone receptor binding	9.91e-06	2.59e-07	17	94.4535	0.46185	0.0133748	149.413	0.138734	0.438448	125.503	-0.00455831	0.995255	NSD1	HUMANHistone-lysine N-methyltransferase, H3 lysine-36 and H4 lysine-20 specific OS
TRINITY_DN7813_c0_g1	GO:0046966	thyroid hormone receptor binding	9.91e-06	2.59e-07	17	49.5276	-0.502377	0.0289497	67.4234	-0.0739168	0.84861	57.6408	-0.00257255	0.99804	ACACB	HUMAcetyl-CoA carboxylase 2 OS
TRINITY_DN280_c0_g3	GO:0046966	thyroid hormone receptor binding	9.91e-06	2.59e-07	17	170.357	0.56431	0.00304194	257.701	0.152432	0.331267	286.769	0.00839029	0.991777	ASH1L	HUMANHistone-lysine N-methyltransferase ASH1L OS
TRINITY_DN5303_c0_g1	GO:0046966	thyroid hormone receptor binding	9.91e-06	2.59e-07	17	169.721	-0.498955	0.00556211	215.51	-0.219427	0.431645	217.9	0.0192272	0.973791	MED30	DANREMediator of R polymerase II transcription subunit 30 OS
TRINITY_DN8139_c0_g1	GO:0046966	thyroid hormone receptor binding	9.91e-06	2.59e-07	17	388.232	-0.339283	0.0117527	380.943	-0.136935	0.632005	377.345	0.048376	0.928567	TF2B	XENLATranscription initiation factor IIB OS
TRINITY_DN4083_c0_g2	GO:0046966	thyroid hormone receptor binding	9.91e-06	2.59e-07	17	103.07	0.741262	0.00451419	143.883	0.135417	0.665176	160.651	0.0963855	0.909022	ARI4B	MOUSEAT-rich interactive domain-containing protein 4B OS
TRINITY_DN2245_c0_g3	GO:0046966	thyroid hormone receptor binding	9.91e-06	2.59e-07	17	37.4875	0.75293	0.00754901	59.8941	0.223813	0.480297	64.8437	0.187601	0.759357	NCOA3	XENLANuclear receptor coactivator 3 OS
TRINITY_DN3074_c1_g2	GO:0046966	thyroid hormone receptor binding	9.91e-06	2.59e-07	17	37.1294	0.784763	0.0411079	32.6014	0.479445	0.28725	26.4147	0.199851	0.907094	NCOA2	HUMANNuclear receptor coactivator 2 OS
TRINITY_DN2359_c1_g2	GO:0046966	thyroid hormone receptor binding	9.91e-06	2.59e-07	17	171.529	0.931057	0.000509148	201.014	0.218234	0.429789	219.125	0.206262	0.763387	JHD2C	HUMANProbable JmjC domain-containing histone demethylation protein 2C OS
TRINITY_DN5732_c0_g1	GO:0046966	thyroid hormone receptor binding	9.91e-06	2.59e-07	17	25.2834	0.947872	0.00302334	30.4309	0.538298	0.13477	15.494	0.593734	0.550599	ARI5B	CHICKAT-rich interactive domain-containing protein 5B OS
TRINITY_DN357_c0_g3	GO:0046966	thyroid hormone receptor binding	9.91e-06	2.59e-07	17	84.6783	0.0443025	0.857508	126.845	-0.375932	0.0252881	166.448	-0.38226	0.250329	NR2C1	XENTRNuclear receptor subfamily 2 group C member 1 OS
TRINITY_DN4633_c1_g1	GO:0030218	erythrocyte differentiation	1.15e-05	3.06e-07	58	943.272	0.406747	2.95e-05	1282.56	0.310508	0.0116202	669.556	0.172104	0.543267	SRPK2	MOUSESRSF protein kise 2 OS
TRINITY_DN11701_c0_g1	GO:0030218	erythrocyte differentiation	1.15e-05	3.06e-07	58	184.209	-0.413791	0.0471883	251.885	-0.338689	0.00608416	272.726	-0.190987	0.714515	LYAR	RATCell growth-regulating nucleolar protein OS
TRINITY_DN1399_c2_g3	GO:0030218	erythrocyte differentiation	1.15e-05	3.06e-07	58	154.806	-0.516798	0.00559149	255.989	-0.376566	0.0478488	334.845	-0.232588	0.492985	GABPA	HUMANGA-binding protein alpha chain OS
TRINITY_DN1888_c6_g1	GO:0030218	erythrocyte differentiation	1.15e-05	3.06e-07	58	92.0878	1.07637	0.00294261	120.387	0.762368	0.0326362	51.438	0.402933	0.668598	HDAC5	MOUSEHistone deacetylase 5 OS
TRINITY_DN22766_c0_g1	GO:0030218	erythrocyte differentiation	1.15e-05	3.06e-07	58	283.388	0.499536	0.000112054	297.068	0.380224	0.0438711	630.498	0.357654	0.29316	NF2L2	BOVINNuclear factor erythroid 2-related factor 2 OS
TRINITY_DN28847_c0_g1	GO:0030218	erythrocyte differentiation	1.15e-05	3.06e-07	58	71.6795	-0.748012	0.00257614	94.181	-0.627968	0.00188653	75.8416	-0.228854	0.687185	ANM6	DANREProtein arginine N-methyltransferase 6 OS
TRINITY_DN53990_c0_g1	GO:0030218	erythrocyte differentiation	1.15e-05	3.06e-07	58	28.3809	1.42956	0.00103434	28.6538	0.852269	0.043871	29.0465	0.241057	0.817211	DIDO1	HUMANDeath-inducer obliterator 1 OS
TRINITY_DN5932_c0_g1	GO:0030218	erythrocyte differentiation	1.15e-05	3.06e-07	58	1595.23	-0.836732	0.0004148	2050.35	-0.394245	0.0141669	2629.3	-0.151618	0.658852	ID1	HUMAND-binding protein inhibitor ID-1 OS
TRINITY_DN142_c0_g2	GO:0030218	erythrocyte differentiation	1.15e-05	3.06e-07	58	206.327	0.683248	4.63e-06	237.08	0.407405	0.123591	143.389	0.670245	0.00588949	HDAC4	CHICKHistone deacetylase 4 OS
TRINITY_DN40565_c0_g1	GO:0030218	erythrocyte differentiation	1.15e-05	3.06e-07	58	22.7365	2.09385	0.0457735	30.2804	0.128688	0.941206	57.2417	1.37797	0.371481	TRI25	MOUSEE3 ubiquitin/ISG15 ligase TRIM25 OS
TRINITY_DN3332_c0_g1	GO:0030218	erythrocyte differentiation	1.15e-05	3.06e-07	58	206.797	0.615996	0.000460538	258.129	0.212849	0.460735	107.035	-0.0972855	0.878782	SMCA4	BOVINTranscription activator BRG1 OS
TRINITY_DN756_c0_g3	GO:0030218	erythrocyte differentiation	1.15e-05	3.06e-07	58	77.4124	0.507259	0.00359013	106.556	0.254952	0.290355	112.483	-0.0307021	0.968169	SET1A	HUMANHistone-lysine N-methyltransferase SETD1A OS
TRINITY_DN786_c0_g1	GO:0030218	erythrocyte differentiation	1.15e-05	3.06e-07	58	511.611	0.302849	0.0234933	773.496	0.0165606	0.925659	656.692	-0.178448	0.523014	SMCA2	MOUSEProbable global transcription activator SNF2L2 OS
TRINITY_DN2000_c7_g1	GO:0030218	erythrocyte differentiation	1.15e-05	3.06e-07	58	71.6416	1.33205	0.0301667	90.6107	0.372794	0.718143	92.9498	-0.186539	0.914903	KAT7	HUMANHistone acetyltransferase KAT7 OS
TRINITY_DN35551_c0_g2	GO:0030218	erythrocyte differentiation	1.15e-05	3.06e-07	58	71.371	-1.37351	0.0108442	102.931	-0.554556	0.465256	82.7767	0.475137	0.722352	RHAG	HUMAmmonium transporter Rh type A OS
TRINITY_DN18766_c0_g1	GO:0030218	erythrocyte differentiation	1.15e-05	3.06e-07	58	217.233	0.800117	0.0172873	149.227	0.417621	0.23591	135.095	0.0679946	0.927843	AVR2A	CHICKActivin receptor type-2A OS
TRINITY_DN17615_c0_g1	GO:0030218	erythrocyte differentiation	1.15e-05	3.06e-07	58	260.866	0.65091	0.00816747	319.533	0.484903	0.181252	118.452	0.619776	0.0747591	KLF9	RATKrueppel-like factor 9 OS
TRINITY_DN13624_c0_g1	GO:0030218	erythrocyte differentiation	1.15e-05	3.06e-07	58	107.378	0.710577	0.0110589	76.2189	-0.0831172	0.868126	51.5423	0.619303	0.237994	PKNX2	HUMANHomeobox protein PKNOX2 OS
TRINITY_DN137_c3_g1	GO:0030218	erythrocyte differentiation	1.15e-05	3.06e-07	58	647.273	-0.824622	0.0410089	341.43	-0.424702	0.366007	233.242	-0.158295	0.830282	ANM8B	DANREProtein arginine N-methyltransferase 8-B OS
TRINITY_DN13775_c0_g1	GO:0030218	erythrocyte differentiation	1.15e-05	3.06e-07	58	338.023	-0.435976	0.0229537	277.743	-0.189935	0.389525	277.317	-0.152554	0.713195	LMBL1	CHICKLethal(3)malignt brain tumor-like protein 1 OS
TRINITY_DN16008_c0_g1	GO:0030218	erythrocyte differentiation	1.15e-05	3.06e-07	58	187.9	0.425761	0.0373924	230.56	0.281381	0.0905561	210.568	0.0236589	0.955752	SMAD2	MOUSEMothers against decapentaplegic homolog 2 OS
TRINITY_DN213_c0_g1	GO:0030218	erythrocyte differentiation	1.15e-05	3.06e-07	58	40.1467	1.08761	0.0272751	41.0877	0.261651	0.703805	34.1146	0.276333	0.791477	DYRK2	MOUSEDual specificity tyrosine-phosphorylation-regulated kise 2 OS
TRINITY_DN22_c0_g1	GO:0030218	erythrocyte differentiation	1.15e-05	3.06e-07	58	48.3578	0.794473	0.0150953	83.7233	0.676285	0.0599413	92.5992	0.486354	0.331014	HIPK2	HUMANHomeodomain-interacting protein kise 2 OS
TRINITY_DN2614_c0_g2	GO:0030218	erythrocyte differentiation	1.15e-05	3.06e-07	58	152.956	0.538644	0.00298599	207.589	0.151816	0.478409	193.785	-0.143931	0.789445	NCOR1	HUMANNuclear receptor corepressor 1 OS
TRINITY_DN29071_c0_g2	GO:0030218	erythrocyte differentiation	1.15e-05	3.06e-07	58	32.5047	-0.915643	0.0249275	42.6408	-0.69102	0.282075	38.4196	0.0820221	0.958795	SLAP2	MOUSESrc-like-adapter 2 OS
TRINITY_DN3577_c0_g1	GO:0030218	erythrocyte differentiation	1.15e-05	3.06e-07	58	117.73	-0.868783	0.0199802	120.51	0.0489823	0.936598	52.1549	-0.186892	0.909753	FLVC2	HUMANFeline leukemia virus subgroup C receptor-related protein 2 OS
TRINITY_DN358_c0_g2	GO:0030218	erythrocyte differentiation	1.15e-05	3.06e-07	58	51.3033	1.09413	0.0125983							KIT	TAKRUMast/stem cell growth factor receptor Kit OS
TRINITY_DN3641_c2_g1	GO:0030218	erythrocyte differentiation	1.15e-05	3.06e-07	58	477.849	0.359723	0.00529012	651.948	0.0517495	0.82969	673.066	0.231137	0.509516	PKNX1	BOVINHomeobox protein PKNOX1 OS
TRINITY_DN4083_c0_g2	GO:0030218	erythrocyte differentiation	1.15e-05	3.06e-07	58	103.07	0.741262	0.00451419	143.883	0.135417	0.665176	160.651	0.0963855	0.909022	ARI4B	MOUSEAT-rich interactive domain-containing protein 4B OS
TRINITY_DN5469_c0_g1	GO:0030218	erythrocyte differentiation	1.15e-05	3.06e-07	58	82.7343	0.545057	0.00431154	81.9451	-0.105325	0.745364	113.665	0.0690555	0.942318	ZBT21	HUMANZinc finger and BTB domain-containing protein 21 OS
TRINITY_DN6029_c0_g1	GO:0030218	erythrocyte differentiation	1.15e-05	3.06e-07	58	831.763	0.633741	0.00752713	422.287	0.504568	0.112626	305.814	-0.143317	0.850095	ZEP1	HUMANZinc finger protein 40 OS
TRINITY_DN6503_c1_g1	GO:0030218	erythrocyte differentiation	1.15e-05	3.06e-07	58	66.275	1.48412	0.000478105	101.524	0.0357284	0.96212	135.566	0.236397	0.872621	MAFK	HUMANTranscription factor MafK OS
TRINITY_DN658_c2_g3	GO:0030218	erythrocyte differentiation	1.15e-05	3.06e-07	58	159.663	0.312691	0.0263286	216.224	0.10528	0.498809	213.668	0.0787091	0.872621	HIPK1	MOUSEHomeodomain-interacting protein kise 1 OS
TRINITY_DN658_c2_g4	GO:0030218	erythrocyte differentiation	1.15e-05	3.06e-07	58	114.76	0.501131	0.00507632	149.954	0.151474	0.383698	94.2227	0.00790354	0.990884	HIPK1	MOUSEHomeodomain-interacting protein kise 1 OS
TRINITY_DN7120_c0_g2	GO:0030218	erythrocyte differentiation	1.15e-05	3.06e-07	58	104.926	0.523432	0.0184522	114.691	0.293453	0.352981	91.9131	0.676299	0.0933476	KLF15	MOUSEKrueppel-like factor 15 OS
TRINITY_DN7160_c0_g2	GO:0030218	erythrocyte differentiation	1.15e-05	3.06e-07	58	142.463	0.566545	0.000667714	192.004	0.297619	0.207714	120.289	0.043011	0.939969	SH2B2	RATSH2B adapter protein 2 OS
TRINITY_DN85411_c0_g1	GO:0030218	erythrocyte differentiation	1.15e-05	3.06e-07	58	154.766	0.372161	0.0246284	301.772	-0.0995388	0.619173	301.616	-0.052601	0.94109	SMAD3	CHICKMothers against decapentaplegic homolog 3 OS
TRINITY_DN8661_c0_g2	GO:0030218	erythrocyte differentiation	1.15e-05	3.06e-07	58	96.5528	0.775757	0.00263176	124.703	0.306424	0.204792	139.99	0.0246993	0.977231	KAT6A	HUMANHistone acetyltransferase KAT6A OS
TRINITY_DN9289_c0_g1	GO:0030218	erythrocyte differentiation	1.15e-05	3.06e-07	58	241.567	-0.633145	0.00116498	320.818	-0.510684	0.0610153	319.992	-0.4099	0.300696	ZBT14	CHICKZinc finger and BTB domain-containing protein 14 OS
TRINITY_DN938_c3_g1	GO:0030218	erythrocyte differentiation	1.15e-05	3.06e-07	58	1024.06	-0.604969	0.0158694	2699.11	-0.2615	0.37582	1041.85	-0.0115688	0.986413	ID4	XENTRD-binding protein inhibitor ID-4 OS
TRINITY_DN975_c2_g1	GO:0030218	erythrocyte differentiation	1.15e-05	3.06e-07	58	21.9896	0.950628	0.0445631	41.3786	0.311567	0.667185	13.9325	0.285609	0.838049	SOX6	POBTranscription factor SOX-6 OS
TRINITY_DN11381_c0_g2	GO:0030218	erythrocyte differentiation	1.15e-05	3.06e-07	58	13.8826	0.15093	0.928872	66.6878	-1.61353	0.000952662	13.5724	0.528408	0.778836	SP8	DANRETranscription factor Sp8 OS
TRINITY_DN12356_c0_g3	GO:0030218	erythrocyte differentiation	1.15e-05	3.06e-07	58	127.583	-0.219349	0.634195	278.458	-0.930754	0.00519286	675.968	-0.373414	0.558832	MAFB	DANRETranscription factor MafB OS
TRINITY_DN12388_c1_g1	GO:0030218	erythrocyte differentiation	1.15e-05	3.06e-07	58	193.875	-0.246493	0.31507	277.969	-0.761007	0.000830218	348.234	-0.316542	0.518825	RBTN2	DANRERhombotin-2 OS
TRINITY_DN12959_c0_g1	GO:0030218	erythrocyte differentiation	1.15e-05	3.06e-07	58	218.519	-0.847863	0.158999	556.002	-1.1748	0.0488775	1733.38	-0.525061	0.328753	LMO41	XENTRLIM domain transcription factor LMO4.1 OS
TRINITY_DN15865_c0_g1	GO:0030218	erythrocyte differentiation	1.15e-05	3.06e-07	58	52.4972	-0.030503	0.927047	96.472	-0.507253	0.0206322	130.905	-0.18856	0.717818	SENP1	HUMANSentrin-specific protease 1 OS
TRINITY_DN1598_c10_g1	GO:0030218	erythrocyte differentiation	1.15e-05	3.06e-07	58	16.6514	0.829977	0.1836	15.9046	1.22868	0.0118965				TMOD1	BOVINTropomodulin-1 OS
TRINITY_DN3318_c0_g2	GO:0030218	erythrocyte differentiation	1.15e-05	3.06e-07	58	174.86	-0.528049	0.20029	373.192	-0.961532	0.0114878	804.596	-0.429825	0.505883	RBTN1	MOUSERhombotin-1 OS
TRINITY_DN383_c1_g1	GO:0030218	erythrocyte differentiation	1.15e-05	3.06e-07	58	123.185	0.107275	0.516785	147.66	-0.318362	0.0389578	160.951	-0.28892	0.413037	SP3	CHICKTranscription factor Sp3 OS
TRINITY_DN4382_c0_g2	GO:0030218	erythrocyte differentiation	1.15e-05	3.06e-07	58	172.274	-0.659268	0.124384	217.897	-1.05361	0.000973891	223.485	-0.584153	0.187132	RPC10	HUMAND-directed R polymerase III subunit RPC10 OS
TRINITY_DN4690_c0_g1	GO:0030218	erythrocyte differentiation	1.15e-05	3.06e-07	58	57.0897	-0.146074	0.591007	75.9166	-0.453671	0.0440508	81.8204	-0.307054	0.571215	IKZF5	HUMANZinc finger protein Pegasus OS
TRINITY_DN4946_c0_g2	GO:0030218	erythrocyte differentiation	1.15e-05	3.06e-07	58	136.36	-0.171567	0.436596	215.636	-0.361023	0.0499063	189.701	-0.283333	0.503101	PHF12	HUMANPHD finger protein 12 OS
TRINITY_DN6972_c0_g5	GO:0030218	erythrocyte differentiation	1.15e-05	3.06e-07	58	233.69	0.257196	0.593307	482.094	-0.935953	0.00685444	978.402	-0.371535	0.485965	ETV1	MOUSEETS translocation variant 1 OS
TRINITY_DN10635_c0_g1	GO:0030218	erythrocyte differentiation	1.15e-05	3.06e-07	58				94.9948	0.560555	0.441305	14.8393	1.78077	0.019733	MAFA	DANRETranscription factor MafAa OS
TRINITY_DN13877_c0_g1	GO:0030218	erythrocyte differentiation	1.15e-05	3.06e-07	58	132.189	0.255618	0.477495	47.1584	0.442041	0.554164	135.789	1.23009	0.037354	KITA	DANREMast/stem cell growth factor receptor kita OS
TRINITY_DN17034_c0_g1	GO:0030218	erythrocyte differentiation	1.15e-05	3.06e-07	58							45.1055	2.17656	0.00758259	BMP2	MOUSEBone morphogenetic protein 2 OS
TRINITY_DN6541_c1_g1	GO:0030218	erythrocyte differentiation	1.15e-05	3.06e-07	58							130.474	2.11696	0.0212912	HXA5	MORSAHomeobox protein Hox-A5 OS
TRINITY_DN6941_c0_g1	GO:0030218	erythrocyte differentiation	1.15e-05	3.06e-07	58	2782.51	-0.375173	0.172068	4865	-0.103682	0.649863	3785.17	0.671212	0.0450914	TRI39	MOUSEE3 ubiquitin-protein ligase TRIM39 OS
TRINITY_DN11660_c0_g2	GO:0042826	histone deacetylase binding	1.39e-05	3.76e-07	50	65.6628	-0.839177	0.00568443	102.019	-0.62867	0.0252424	140.152	-0.554107	0.368632	RAD9A	MACFACell cycle checkpoint control protein RAD9A OS
TRINITY_DN1888_c6_g1	GO:0042826	histone deacetylase binding	1.39e-05	3.76e-07	50	92.0878	1.07637	0.00294261	120.387	0.762368	0.0326362	51.438	0.402933	0.668598	HDAC5	MOUSEHistone deacetylase 5 OS
TRINITY_DN430_c0_g4	GO:0042826	histone deacetylase binding	1.39e-05	3.76e-07	50	186.177	0.546597	0.013235	188.483	0.503986	0.0126248	153.246	0.135245	0.83094	CCND1	DANREG1/S-specific cyclin-D1 OS
TRINITY_DN63841_c0_g4	GO:0042826	histone deacetylase binding	1.39e-05	3.76e-07	50	103.453	-1.0673	0.0174254	169.791	-0.728283	0.0289491	91.3022	-0.0340657	0.981026	HEY1	DANREHairy/enhancer-of-split related with YRPW motif protein 1 OS
TRINITY_DN142_c0_g2	GO:0042826	histone deacetylase binding	1.39e-05	3.76e-07	50	206.327	0.683248	4.63e-06	237.08	0.407405	0.123591	143.389	0.670245	0.00588949	HDAC4	CHICKHistone deacetylase 4 OS
TRINITY_DN1059_c6_g1	GO:0042826	histone deacetylase binding	1.39e-05	3.76e-07	50	145.097	0.386606	0.0266348	242.374	0.149846	0.676712	159.355	0.283195	0.549766	HDAC4	RATHistone deacetylase 4 OS
TRINITY_DN1888_c1_g1	GO:0042826	histone deacetylase binding	1.39e-05	3.76e-07	50	53.774	1.03473	0.00204289	82.0669	0.105861	0.877905	129.474	0.0801249	0.929415	HDAC4	CHICKHistone deacetylase 4 OS
TRINITY_DN1059_c23_g1	GO:0042826	histone deacetylase binding	1.39e-05	3.76e-07	50	78.8917	0.828484	0.0210349	104.095	0.569858	0.198601	39.3227	-0.112779	0.92583	HDAC5	CRIGRHistone deacetylase 5 OS
TRINITY_DN15347_c0_g2	GO:0042826	histone deacetylase binding	1.39e-05	3.76e-07	50	71.726	0.806274	0.0286475	101.052	0.415395	0.189005	40.3646	0.278608	0.768068	HDAC5	CRIGRHistone deacetylase 5 OS
TRINITY_DN8530_c0_g1	GO:0042826	histone deacetylase binding	1.39e-05	3.76e-07	50	108.569	-0.488304	0.00328509	157.988	-0.484346	0.106139	159.038	-0.407365	0.134269	FZR1	MOUSEFizzy-related protein homolog OS
TRINITY_DN18076_c0_g1	GO:0042826	histone deacetylase binding	1.39e-05	3.76e-07	50	54.1052	-0.823922	0.00601158	48.4211	-0.0552883	0.907184	25.8325	0.0353669	0.981026	SALL3	HUMANSal-like protein 3 OS
TRINITY_DN10121_c0_g2	GO:0042826	histone deacetylase binding	1.39e-05	3.76e-07	50	55.0365	0.714645	0.0142834	92.6652	0.0544092	0.872678	95.8712	0.00560092	0.995773	TFAP4	HUMANTranscription factor AP-4 OS
TRINITY_DN10735_c0_g1	GO:0042826	histone deacetylase binding	1.39e-05	3.76e-07	50	206.21	0.422263	0.0489028	237.866	0.173951	0.396929	210.023	0.251029	0.34584	PARP1	CHICKPoly
TRINITY_DN11548_c0_g1	GO:0042826	histone deacetylase binding	1.39e-05	3.76e-07	50	32.397	-1.09149	0.014891	53.9258	-0.168819	0.699645	27.1161	1.00818	0.402255	TCF15	CHICKTranscription factor 15 OS
TRINITY_DN1332_c0_g2	GO:0042826	histone deacetylase binding	1.39e-05	3.76e-07	50	150.145	-0.376298	0.0440665	226.989	-0.350833	0.0905571	175.134	-0.314545	0.186911	CBX4	MOUSEE3 SUMO-protein ligase CBX4 OS
TRINITY_DN14359_c0_g1	GO:0042826	histone deacetylase binding	1.39e-05	3.76e-07	50	275.344	-0.830001	0.0102685	125.474	0.45249	0.510236	44.8979	0.102406	0.943622	HES5	RATTranscription factor HES-5 OS
TRINITY_DN14407_c0_g1	GO:0042826	histone deacetylase binding	1.39e-05	3.76e-07	50	47.2012	-0.541472	0.0227287	62.6001	-0.437334	0.227853	44.2067	-0.187392	0.773966	ZF64B	HUMANZinc finger protein 64 OS
TRINITY_DN14586_c1_g1	GO:0042826	histone deacetylase binding	1.39e-05	3.76e-07	50	199.795	0.435202	0.0300845	276.691	0.0388937	0.883203	261.01	-0.0256474	0.969307	MIER3	MACFAMesoderm induction early response protein 3 OS
TRINITY_DN1497_c1_g2	GO:0042826	histone deacetylase binding	1.39e-05	3.76e-07	50	78.1039	0.46235	0.0407333	167.356	0.371224	0.233906	89.5711	0.125409	0.824878	URFB1	HUMANUHRF1-binding protein 1 OS
TRINITY_DN16146_c0_g1	GO:0042826	histone deacetylase binding	1.39e-05	3.76e-07	50	25.9142	0.848339	0.0333694	25.9779	0.610487	0.382743	19.7843	0.731461	0.413282	CCND2	CHICKG1/S-specific cyclin-D2 OS
TRINITY_DN17614_c0_g1	GO:0042826	histone deacetylase binding	1.39e-05	3.76e-07	50	20.5043	-1.1485	0.00319873	20.7744	-0.197494	0.692315	20.3653	-0.0147129	0.991777	TRAF6	DANRETNF receptor-associated factor 6 OS
TRINITY_DN1935_c0_g1	GO:0042826	histone deacetylase binding	1.39e-05	3.76e-07	50	894.37	0.582254	0.0178477	1294.92	-0.00983833	0.97535	902.841	0.311545	0.550609	CBX1	MOUSEChromobox protein homolog 1 OS
TRINITY_DN231_c0_g1	GO:0042826	histone deacetylase binding	1.39e-05	3.76e-07	50	91.1954	0.495663	0.0224118	133.22	0.0872827	0.799762	125.74	-0.0900589	0.894003	BPTF	HUMANNucleosome-remodeling factor subunit BPTF OS
TRINITY_DN2614_c0_g2	GO:0042826	histone deacetylase binding	1.39e-05	3.76e-07	50	152.956	0.538644	0.00298599	207.589	0.151816	0.478409	193.785	-0.143931	0.789445	NCOR1	HUMANNuclear receptor corepressor 1 OS
TRINITY_DN3085_c1_g2	GO:0042826	histone deacetylase binding	1.39e-05	3.76e-07	50	48.9261	0.870829	0.000599078	47.6803	0.403774	0.231356	26.6007	0.0910338	0.916924	GLIS2	HUMANZinc finger protein GLIS2 OS
TRINITY_DN31572_c1_g1	GO:0042826	histone deacetylase binding	1.39e-05	3.76e-07	50	13.9108	2.61126	0.00379262							CC1	HUMANNucleus accumbens-associated protein 1 OS
TRINITY_DN357_c0_g1	GO:0042826	histone deacetylase binding	1.39e-05	3.76e-07	50	103.819	0.411179	0.018594	164.508	-0.171827	0.306172	159.645	0.0124988	0.989543	NR2C2	HUMANNuclear receptor subfamily 2 group C member 2 OS
TRINITY_DN401_c0_g1	GO:0042826	histone deacetylase binding	1.39e-05	3.76e-07	50	21.272	1.01996	0.0283657	35.5624	0.458731	0.212988	28.8249	-0.143938	0.904528	ZBT37	HUMANZinc finger and BTB domain-containing protein 37 OS
TRINITY_DN4502_c0_g1	GO:0042826	histone deacetylase binding	1.39e-05	3.76e-07	50	1101.7	-0.361846	0.0171859	1299.11	-0.259914	0.0642086	1018.36	-0.391187	0.0726831	AKP8L	MOUSEA-kise anchor protein 8-like OS
TRINITY_DN590_c2_g2	GO:0042826	histone deacetylase binding	1.39e-05	3.76e-07	50	92.2153	0.752872	0.0120944	212.253	0.550747	0.103338	144.779	0.415633	0.466	SIK2	HUMANSerine/threonine-protein kise SIK2 OS
TRINITY_DN6554_c0_g1	GO:0042826	histone deacetylase binding	1.39e-05	3.76e-07	50	14.5946	1.93855	0.0089976	41.3435	1.13647	0.0874571	10.2491	-0.217533	0.928656	CC1	HUMANNucleus accumbens-associated protein 1 OS
TRINITY_DN7097_c0_g1	GO:0042826	histone deacetylase binding	1.39e-05	3.76e-07	50	49.0724	0.868014	0.00333001	78.9006	0.340771	0.152499	88.49	0.0160244	0.988373	BPTF	HUMANNucleosome-remodeling factor subunit BPTF OS
TRINITY_DN750_c0_g1	GO:0042826	histone deacetylase binding	1.39e-05	3.76e-07	50	377.668	0.436235	0.0156575	301.257	0.459804	0.0903361	182.154	0.147389	0.645332	LPIN2	HUMANPhosphatidate phosphatase LPIN2 OS
TRINITY_DN8750_c0_g1	GO:0042826	histone deacetylase binding	1.39e-05	3.76e-07	50	59.1995	-0.800898	0.0108065	55.5376	-0.322566	0.391914				NR2E1	ORYLANuclear receptor subfamily 2 group E member 1 OS
TRINITY_DN880_c0_g1	GO:0042826	histone deacetylase binding	1.39e-05	3.76e-07	50	89.9103	0.6952	0.0387616	171.248	0.316927	0.426837	67.1839	0.43252	0.576831	PKN2	DANRESerine/threonine-protein kise N2 OS
TRINITY_DN979_c1_g2	GO:0042826	histone deacetylase binding	1.39e-05	3.76e-07	50	97.9379	0.36647	0.0243067	159.771	0.091037	0.618556	150.207	0.130216	0.785817	CHD8	DANREChromodomain-helicase-D-binding protein 8 OS
TRINITY_DN8833_c0_g1	GO:0042826	histone deacetylase binding	1.39e-05	3.76e-07	50	108.924	-0.0406602	0.87864	164.211	-0.331085	0.0298457	164.989	-0.136712	0.758512	FZR1	MOUSEFizzy-related protein homolog OS
TRINITY_DN111099_c0_g1	GO:0042826	histone deacetylase binding	1.39e-05	3.76e-07	50	32.29	-0.333568	0.499109	34.568	-1.44584	0.00237851	66.635	-0.392487	0.61942	GEMI	HUMANGeminin OS
TRINITY_DN13246_c0_g1	GO:0042826	histone deacetylase binding	1.39e-05	3.76e-07	50	17.442	-0.780412	0.165472	31.0443	-0.864062	0.0362938	53.6443	-0.499501	0.484588	TOP2A	CRIGRD topoisomerase 2-alpha OS
TRINITY_DN2359_c2_g3	GO:0042826	histone deacetylase binding	1.39e-05	3.76e-07	50	32.8941	0.77325	0.0829071	39.4717	0.91043	0.0440508	28.7647	0.505292	0.589227	HIC2	DANREHypermethylated in cancer 2 protein OS
TRINITY_DN2966_c0_g1	GO:0042826	histone deacetylase binding	1.39e-05	3.76e-07	50	408.802	-0.184497	0.263165	496.883	-0.301773	0.0259997	509.637	-0.199045	0.41617	BACD3	HUMANBTB/POZ domain-containing adapter for CUL3-mediated RhoA degradation protein 3 OS
TRINITY_DN353_c0_g1	GO:0042826	histone deacetylase binding	1.39e-05	3.76e-07	50	139.54	0.0108189	0.962295	199.113	-0.322586	0.0101182	235.261	-0.151174	0.768328	ZBT44	XENTRZinc finger and BTB domain-containing protein 44 OS
TRINITY_DN357_c0_g3	GO:0042826	histone deacetylase binding	1.39e-05	3.76e-07	50	84.6783	0.0443025	0.857508	126.845	-0.375932	0.0252881	166.448	-0.38226	0.250329	NR2C1	XENTRNuclear receptor subfamily 2 group C member 1 OS
TRINITY_DN383_c1_g1	GO:0042826	histone deacetylase binding	1.39e-05	3.76e-07	50	123.185	0.107275	0.516785	147.66	-0.318362	0.0389578	160.951	-0.28892	0.413037	SP3	CHICKTranscription factor Sp3 OS
TRINITY_DN39292_c0_g1	GO:0042826	histone deacetylase binding	1.39e-05	3.76e-07	50	14.4137	-1.99201	0.0878028	45.9305	-1.28062	0.00847022	7.31581	0.430445	0.922754	HELT	DANREHairy and enhancer of split-related protein helt OS
TRINITY_DN4225_c1_g2	GO:0042826	histone deacetylase binding	1.39e-05	3.76e-07	50	103.797	-0.628979	0.330193	446.242	-1.17383	0.00231056	1664.9	-0.439692	0.654043	PKN2	HUMANSerine/threonine-protein kise N2 OS
TRINITY_DN4690_c0_g1	GO:0042826	histone deacetylase binding	1.39e-05	3.76e-07	50	57.0897	-0.146074	0.591007	75.9166	-0.453671	0.0440508	81.8204	-0.307054	0.571215	IKZF5	HUMANZinc finger protein Pegasus OS
TRINITY_DN4946_c0_g2	GO:0042826	histone deacetylase binding	1.39e-05	3.76e-07	50	136.36	-0.171567	0.436596	215.636	-0.361023	0.0499063	189.701	-0.283333	0.503101	PHF12	HUMANPHD finger protein 12 OS
TRINITY_DN6721_c0_g1	GO:0042826	histone deacetylase binding	1.39e-05	3.76e-07	50	83.4161	0.261543	0.366095	63.0687	0.774536	0.0382446	42.0583	0.325145	0.763387	MIER2	HUMANMesoderm induction early response protein 2 OS
TRINITY_DN8594_c0_g1	GO:0042826	histone deacetylase binding	1.39e-05	3.76e-07	50	44.6514	-1.40425	0.135389	58.93	-1.61444	0.0266675	77.0427	-0.685913	0.606625	RHOF	BOVINRho-related GTP-binding protein RhoF OS
TRINITY_DN1888_c6_g1	GO:1990678	histone H4-K16 deacetylation	1.53e-05	4.19e-07	7	92.0878	1.07637	0.00294261	120.387	0.762368	0.0326362	51.438	0.402933	0.668598	HDAC5	MOUSEHistone deacetylase 5 OS
TRINITY_DN142_c0_g2	GO:1990678	histone H4-K16 deacetylation	1.53e-05	4.19e-07	7	206.327	0.683248	4.63e-06	237.08	0.407405	0.123591	143.389	0.670245	0.00588949	HDAC4	CHICKHistone deacetylase 4 OS
TRINITY_DN1059_c6_g1	GO:1990678	histone H4-K16 deacetylation	1.53e-05	4.19e-07	7	145.097	0.386606	0.0266348	242.374	0.149846	0.676712	159.355	0.283195	0.549766	HDAC4	RATHistone deacetylase 4 OS
TRINITY_DN1888_c1_g1	GO:1990678	histone H4-K16 deacetylation	1.53e-05	4.19e-07	7	53.774	1.03473	0.00204289	82.0669	0.105861	0.877905	129.474	0.0801249	0.929415	HDAC4	CHICKHistone deacetylase 4 OS
TRINITY_DN1059_c23_g1	GO:1990678	histone H4-K16 deacetylation	1.53e-05	4.19e-07	7	78.8917	0.828484	0.0210349	104.095	0.569858	0.198601	39.3227	-0.112779	0.92583	HDAC5	CRIGRHistone deacetylase 5 OS
TRINITY_DN15347_c0_g2	GO:1990678	histone H4-K16 deacetylation	1.53e-05	4.19e-07	7	71.726	0.806274	0.0286475	101.052	0.415395	0.189005	40.3646	0.278608	0.768068	HDAC5	CRIGRHistone deacetylase 5 OS
TRINITY_DN15945_c0_g1	GO:1990678	histone H4-K16 deacetylation	1.53e-05	4.19e-07	7	160.088	-0.261994	0.118291	223.212	-0.493759	0.0017787	259.729	-0.340519	0.272798	SIR1	HUMAND-dependent protein deacetylase sirtuin-1 OS
TRINITY_DN1158_c0_g2	GO:0042803	protein homodimerization activity	2.81e-05	8.09e-07	150	631.741	-0.540145	0.0178477	915.155	-0.568459	0.019128	1464.21	-0.373919	0.0128766	SORCN	HUMANSorcin OS
TRINITY_DN11986_c0_g1	GO:0042803	protein homodimerization activity	2.81e-05	8.09e-07	150	60.2757	-0.511233	0.0220954	82.1409	-0.595618	0.00146455	79.0779	-0.621297	0.0497492	ZN358	HUMANZinc finger protein 358 OS
TRINITY_DN10855_c0_g1	GO:0042803	protein homodimerization activity	2.81e-05	8.09e-07	150	111.742	0.883952	0.0127841	50.1764	0.898396	0.0474513	9.38426	1.0122	0.462422	ACHA7	CHICKNeurol acetylcholine receptor subunit alpha-7 OS
TRINITY_DN1033_c1_g1	GO:0042803	protein homodimerization activity	2.81e-05	8.09e-07	150	232.347	0.676225	0.00438881	345.814	0.401982	0.035276	297.965	0.0468022	0.956563	AKT3	HUMANRAC-gamma serine/threonine-protein kise OS
TRINITY_DN10060_c1_g4	GO:0042803	protein homodimerization activity	2.81e-05	8.09e-07	150	15.4873	1.05036	0.0277097	15.2884	1.27619	0.0298973				KCNH2	CANLFPotassium voltage-gated channel subfamily H member 2 OS
TRINITY_DN117225_c0_g2	GO:0042803	protein homodimerization activity	2.81e-05	8.09e-07	150	515.698	-0.332271	0.00149047	583.106	-0.317369	0.00197553	638.356	-0.25738	0.477961	GID8B	DANREGlucose-induced degradation protein 8-B homolog OS
TRINITY_DN1438_c1_g2	GO:0042803	protein homodimerization activity	2.81e-05	8.09e-07	150	142.617	0.747211	0.0434967	76.76	0.945569	0.0217204	33.5818	0.126466	0.922753	SYNG1	HUMANSypse differentiation-inducing gene protein 1 OS
TRINITY_DN1959_c0_g2	GO:0042803	protein homodimerization activity	2.81e-05	8.09e-07	150	151.687	0.587516	0.00201182	195.85	0.546373	0.036493	127.738	0.633278	0.2402	HIP1	HUMANHuntingtin-interacting protein 1 OS
TRINITY_DN230_c0_g3	GO:0042803	protein homodimerization activity	2.81e-05	8.09e-07	150	1173.99	-0.477402	0.0179602	1288.95	-0.462178	0.00587366	1909.48	-0.0389668	0.951255	FKB1B	BOVINPeptidyl-prolyl cis-trans isomerase FKBP1B OS
TRINITY_DN28847_c0_g1	GO:0042803	protein homodimerization activity	2.81e-05	8.09e-07	150	71.6795	-0.748012	0.00257614	94.181	-0.627968	0.00188653	75.8416	-0.228854	0.687185	ANM6	DANREProtein arginine N-methyltransferase 6 OS
TRINITY_DN3194_c0_g1	GO:0042803	protein homodimerization activity	2.81e-05	8.09e-07	150	160.911	0.626274	0.00480547	141.868	0.442836	0.0088818	108.513	0.296064	0.484846	DSCL1	CHICKDown syndrome cell adhesion molecule-like protein 1 homolog OS
TRINITY_DN4433_c0_g2	GO:0042803	protein homodimerization activity	2.81e-05	8.09e-07	150	48.0675	0.954451	0.00102983	79.0292	0.742497	0.0201306	55.8032	0.305473	0.697602	DUS26	HUMANDual specificity protein phosphatase 26 OS
TRINITY_DN48404_c0_g1	GO:0042803	protein homodimerization activity	2.81e-05	8.09e-07	150	22.1505	-1.16553	0.043619	36.886	-1.1096	0.0249805	58.9639	-0.205687	0.875531	BIR52	XENTRBaculoviral IAP repeat-containing protein 5.2 OS
TRINITY_DN63841_c0_g4	GO:0042803	protein homodimerization activity	2.81e-05	8.09e-07	150	103.453	-1.0673	0.0174254	169.791	-0.728283	0.0289491	91.3022	-0.0340657	0.981026	HEY1	DANREHairy/enhancer-of-split related with YRPW motif protein 1 OS
TRINITY_DN7119_c0_g1	GO:0042803	protein homodimerization activity	2.81e-05	8.09e-07	150	81.7308	0.405265	0.0403078	113.055	0.425127	0.037763	91.5795	0.235806	0.5147	AL1L2	HUMANMitochondrial 10-formyltetrahydrofolate dehydrogese OS
TRINITY_DN8871_c0_g1	GO:0042803	protein homodimerization activity	2.81e-05	8.09e-07	150	326.204	-0.425467	0.00940865	462.717	-0.445615	0.0284576	414.949	-0.35109	0.139486	OXA1L	MOUSEMitochondrial inner membrane protein OXA1L OS
TRINITY_DN1177_c0_g2	GO:0042803	protein homodimerization activity	2.81e-05	8.09e-07	150	2531.6	0.318773	0.00416492	3074.53	0.111486	0.522036	2533.62	0.0482523	0.886514	DYN1	BOVINDymin-1 OS
TRINITY_DN50_c5_g1	GO:0042803	protein homodimerization activity	2.81e-05	8.09e-07	150	92.2834	0.959194	0.0298958	88.5083	0.807239	0.238599	9.03513	-0.135906	0.987103	NLGN1	HUMANNeuroligin-1 OS
TRINITY_DN5688_c0_g1	GO:0042803	protein homodimerization activity	2.81e-05	8.09e-07	150	141.643	0.669077	0.00231233	166.061	0.216833	0.417138	146.113	-0.133916	0.831503	DYN2	RATDymin-2 OS
TRINITY_DN67164_c0_g2	GO:0042803	protein homodimerization activity	2.81e-05	8.09e-07	150	24.5277	1.15928	0.00269192	67.858	0.416402	0.444916	9.59822	2.89068	0.122683	GRM4	MACFAMetabotropic glutamate receptor 4 OS
TRINITY_DN1289_c2_g1	GO:0042803	protein homodimerization activity	2.81e-05	8.09e-07	150	3580.26	0.682573	0.0161794	1955.48	0.269866	0.346791	478.305	0.503505	0.31887	KCC2B	BOVINCalcium/calmodulin-dependent protein kise type II subunit beta OS
TRINITY_DN3157_c2_g1	GO:0042803	protein homodimerization activity	2.81e-05	8.09e-07	150	453.232	0.641938	0.0449135	135.387	0.972135	0.139468	78.5429	0.0327351	0.976399	SYGP1	RATRas/Rap GTPase-activating protein SynGAP OS
TRINITY_DN2495_c3_g1	GO:0042803	protein homodimerization activity	2.81e-05	8.09e-07	150	74.7172	-0.727078	0.00774238	105.27	-0.132649	0.7414	85.185	-0.232041	0.716723	ZG8	XENLAGastrula zinc finger protein XlCGF8.2DB (Fragment) OS
TRINITY_DN701_c3_g2	GO:0042803	protein homodimerization activity	2.81e-05	8.09e-07	150	72.4341	-0.652759	0.027032	94.4481	-0.185471	0.730904	70.4501	-0.0458907	0.970171	ZG8	XENLAGastrula zinc finger protein XlCGF8.2DB (Fragment) OS
TRINITY_DN3787_c0_g2	GO:0042803	protein homodimerization activity	2.81e-05	8.09e-07	150	442.144	-0.366129	0.0248598	703.529	-0.210016	0.491884	351.072	-0.251271	0.495015	PTPRF	DANREReceptor-type tyrosine-protein phosphatase F OS
TRINITY_DN3206_c1_g1	GO:0042803	protein homodimerization activity	2.81e-05	8.09e-07	150	127.602	0.423111	0.0465368	174.392	0.0631952	0.77939	181.151	0.0711279	0.904887	HSF2	HUMANHeat shock factor protein 2 OS
TRINITY_DN11544_c0_g1	GO:0042803	protein homodimerization activity	2.81e-05	8.09e-07	150	354.652	0.524548	0.00489437	467.599	0.148043	0.496622	468.475	0.146708	0.800385	AKT3	MOUSERAC-gamma serine/threonine-protein kise OS
TRINITY_DN345_c0_g1	GO:0042803	protein homodimerization activity	2.81e-05	8.09e-07	150	333.462	0.65938	0.0304682	374.22	0.140642	0.554598	148.255	0.232103	0.480324	NLGNX	HUMANNeuroligin-4, X-linked OS
TRINITY_DN18766_c0_g1	GO:0042803	protein homodimerization activity	2.81e-05	8.09e-07	150	217.233	0.800117	0.0172873	149.227	0.417621	0.23591	135.095	0.0679946	0.927843	AVR2A	CHICKActivin receptor type-2A OS
TRINITY_DN18076_c0_g1	GO:0042803	protein homodimerization activity	2.81e-05	8.09e-07	150	54.1052	-0.823922	0.00601158	48.4211	-0.0552883	0.907184	25.8325	0.0353669	0.981026	SALL3	HUMANSal-like protein 3 OS
TRINITY_DN2674_c0_g2	GO:0042803	protein homodimerization activity	2.81e-05	8.09e-07	150	201.145	0.622047	0.0454314	75.9137	0.299288	0.716493	69.7983	-0.168128	0.900389	KPCD1	MOUSESerine/threonine-protein kise D1 OS
TRINITY_DN10121_c0_g2	GO:0042803	protein homodimerization activity	2.81e-05	8.09e-07	150	55.0365	0.714645	0.0142834	92.6652	0.0544092	0.872678	95.8712	0.00560092	0.995773	TFAP4	HUMANTranscription factor AP-4 OS
TRINITY_DN1017_c0_g1	GO:0042803	protein homodimerization activity	2.81e-05	8.09e-07	150	97.4274	-0.814011	0.0158466	92.6055	-0.520919	0.26701	138.794	-0.542031	0.172153	MSH3	HUMAND mismatch repair protein Msh3 OS
TRINITY_DN10225_c0_g1	GO:0042803	protein homodimerization activity	2.81e-05	8.09e-07	150	3482.85	0.475324	0.0259865	1211.11	0.523576	0.145178	966.262	-0.22254	0.473319	SYT1	POBSyptotagmin-1 OS
TRINITY_DN11034_c0_g1	GO:0042803	protein homodimerization activity	2.81e-05	8.09e-07	150	601.73	0.785235	0.0120481	379.198	0.308293	0.554081	76.0793	-0.159739	0.878782	septin-5-like	HUMANSeptin-5 OS
TRINITY_DN11122_c0_g1	GO:0042803	protein homodimerization activity	2.81e-05	8.09e-07	150	30.8829	-0.772036	0.0327951	51.3445	-0.0983297	0.880137	59.1434	-0.179378	0.776417	TRI59	CHICKTripartite motif-containing protein 59 OS
TRINITY_DN11279_c0_g1	GO:0042803	protein homodimerization activity	2.81e-05	8.09e-07	150	1476.68	-0.379862	0.0180145	1899.54	0.0213523	0.941932	1474.05	0.147168	0.697916	SODM	MACFASuperoxide dismutase
TRINITY_DN11289_c0_g1	GO:0042803	protein homodimerization activity	2.81e-05	8.09e-07	150	60.214	-0.970168	0.0306651	130.189	-0.195666	0.723118	110.498	0.205897	0.732696	NOGG2	DANRENoggin-2 OS
TRINITY_DN11497_c0_g1	GO:0042803	protein homodimerization activity	2.81e-05	8.09e-07	150	17.944	-1.88306	3.15e-05	14.0202	-0.921253	0.190062	11.5401	-1.06711	0.31303	STK36	MOUSESerine/threonine-protein kise 36 OS
TRINITY_DN11548_c0_g1	GO:0042803	protein homodimerization activity	2.81e-05	8.09e-07	150	32.397	-1.09149	0.014891	53.9258	-0.168819	0.699645	27.1161	1.00818	0.402255	TCF15	CHICKTranscription factor 15 OS
TRINITY_DN11712_c0_g1	GO:0042803	protein homodimerization activity	2.81e-05	8.09e-07	150	42.7127	-0.898935	0.00650756	44.3833	-0.483382	0.155463	59.9909	-0.153216	0.859843	MVD1	DANREDiphosphomevalote decarboxylase OS
TRINITY_DN1174_c0_g1	GO:0042803	protein homodimerization activity	2.81e-05	8.09e-07	150	293.64	-0.371253	0.0300055	218.044	-0.34995	0.163753	146.118	-0.321785	0.242926	KLHL7	HUMANKelch-like protein 7 OS
TRINITY_DN12303_c0_g1	GO:0042803	protein homodimerization activity	2.81e-05	8.09e-07	150	60.5993	-0.697039	0.0348979	114.217	-0.352715	0.233354	87.4976	-0.117927	0.838354	NUCG	MOUSEEndonuclease G, mitochondrial OS
TRINITY_DN12421_c0_g1	GO:0042803	protein homodimerization activity	2.81e-05	8.09e-07	150	1141.26	-0.41645	0.0222853	1917.72	-0.101595	0.6581	1423.89	-0.0012646	0.998432	SCOT1	HUMANSuccinyl-CoA:3-ketoacid coenzyme A transferase 1, mitochondrial OS
TRINITY_DN12433_c0_g1	GO:0042803	protein homodimerization activity	2.81e-05	8.09e-07	150	50.2244	0.56276	0.0336001	65.3777	0.185219	0.658143	63.885	0.103879	0.871813	TB22A	HUMANTBC1 domain family member 22A OS
TRINITY_DN12565_c0_g1	GO:0042803	protein homodimerization activity	2.81e-05	8.09e-07	150	702.575	-0.345188	0.00141311	809.827	0.0616878	0.818654	665.55	0.00451809	0.991777	GRPE1	RATGrpE protein homolog 1, mitochondrial OS
TRINITY_DN12726_c3_g1	GO:0042803	protein homodimerization activity	2.81e-05	8.09e-07	150	133.094	0.614978	0.0180384	222.904	-0.196357	0.538185	717.339	0.339933	0.165973	PGS2	HORSEDecorin OS
TRINITY_DN1293_c0_g1	GO:0042803	protein homodimerization activity	2.81e-05	8.09e-07	150	108.659	0.737474	0.0466563	149.804	0.432142	0.483069	150.328	0.593151	0.373049	KLHL3	DANREKelch-like protein 3 OS
TRINITY_DN13289_c0_g1	GO:0042803	protein homodimerization activity	2.81e-05	8.09e-07	150	92.6142	-0.788889	0.0366451	97.8673	-0.544707	0.314154	85.5704	0.0667826	0.96136	ECE1	CAVPOEndothelin-converting enzyme 1 OS
TRINITY_DN13433_c0_g2	GO:0042803	protein homodimerization activity	2.81e-05	8.09e-07	150	98.2844	-0.644674	0.0240176	89.4749	0.120908	0.770323	89.4167	-0.0252266	0.975534	SLIT2	HUMANSlit homolog 2 protein OS
TRINITY_DN137_c3_g1	GO:0042803	protein homodimerization activity	2.81e-05	8.09e-07	150	647.273	-0.824622	0.0410089	341.43	-0.424702	0.366007	233.242	-0.158295	0.830282	ANM8B	DANREProtein arginine N-methyltransferase 8-B OS
TRINITY_DN13750_c0_g1	GO:0042803	protein homodimerization activity	2.81e-05	8.09e-07	150	67.1936	-0.954732	0.0206749	60.9003	-0.37401	0.431249	75.9564	-0.604319	0.400082	AADAT	BOVINKynurenine/alpha-aminoadipate aminotransferase, mitochondrial OS
TRINITY_DN13890_c1_g1	GO:0042803	protein homodimerization activity	2.81e-05	8.09e-07	150	295.146	0.806309	0.00077705	261.306	0.515077	0.106172	245.687	0.532963	0.0671097	SIAT2	TAKRUBeta-galactoside alpha-2,6-sialyltransferase 2 OS
TRINITY_DN1421_c0_g1	GO:0042803	protein homodimerization activity	2.81e-05	8.09e-07	150	1020.3	0.334614	0.027032	910.389	0.208409	0.207636	900.856	-0.0223924	0.972986	MACF1	HUMANMicrotubule-actin cross-linking factor 1, isoforms 1/2/3/5 OS
TRINITY_DN1435_c0_g3	GO:0042803	protein homodimerization activity	2.81e-05	8.09e-07	150	200.212	1.00255	2.25e-05	237.238	0.559038	0.0521613	44.8275	0.721905	0.404625	TNIK	MOUSETraf2 and NCK-interacting protein kise OS
TRINITY_DN14359_c0_g1	GO:0042803	protein homodimerization activity	2.81e-05	8.09e-07	150	275.344	-0.830001	0.0102685	125.474	0.45249	0.510236	44.8979	0.102406	0.943622	HES5	RATTranscription factor HES-5 OS
TRINITY_DN1440_c0_g1	GO:0042803	protein homodimerization activity	2.81e-05	8.09e-07	150	80.5687	0.398401	0.030033	104.535	0.0835343	0.787354	90.2993	0.0300065	0.962927	ALS2	HUMAlsin OS
TRINITY_DN1481_c0_g1	GO:0042803	protein homodimerization activity	2.81e-05	8.09e-07	150	95.6102	-0.35771	0.0417084	122.172	-0.359553	0.161502	110.543	-0.347058	0.267104	ZN16L	DANREZinc finger protein 16-like OS
TRINITY_DN1497_c1_g2	GO:0042803	protein homodimerization activity	2.81e-05	8.09e-07	150	78.1039	0.46235	0.0407333	167.356	0.371224	0.233906	89.5711	0.125409	0.824878	URFB1	HUMANUHRF1-binding protein 1 OS
TRINITY_DN1552_c0_g1	GO:0042803	protein homodimerization activity	2.81e-05	8.09e-07	150	99.611	0.908027	0.00822082	117.24	0.518093	0.133562	78.6817	0.507172	0.359225	PANK1	HUMANPantothete kise 1 OS
TRINITY_DN159_c0_g1	GO:0042803	protein homodimerization activity	2.81e-05	8.09e-07	150	47.7767	-1.30777	0.0387021	44.015	0.0159394	0.98629	55.366	-0.0475489	0.97521	CD22	HUMANB-cell receptor CD22 OS
TRINITY_DN16008_c0_g1	GO:0042803	protein homodimerization activity	2.81e-05	8.09e-07	150	187.9	0.425761	0.0373924	230.56	0.281381	0.0905561	210.568	0.0236589	0.955752	SMAD2	MOUSEMothers against decapentaplegic homolog 2 OS
TRINITY_DN1735_c1_g2	GO:0042803	protein homodimerization activity	2.81e-05	8.09e-07	150	221.898	0.535543	0.0349544	231.741	0.516328	0.158521	179.865	-0.0862431	0.91792	MTMR1	MOUSEMyotubularin-related protein 1 OS
TRINITY_DN17872_c0_g1	GO:0042803	protein homodimerization activity	2.81e-05	8.09e-07	150	17.166	3.76254	0.0199548				9.84718	4.49691	0.0736945	MYH11	CHICKMyosin-11 OS
TRINITY_DN192_c0_g2	GO:0042803	protein homodimerization activity	2.81e-05	8.09e-07	150	392.298	-0.509107	0.000574643	325.991	-0.218518	0.170616	311.304	-0.181386	0.514532	SPP2A	HUMANSigl peptide peptidase-like 2A OS
TRINITY_DN2075_c0_g3	GO:0042803	protein homodimerization activity	2.81e-05	8.09e-07	150	157.497	0.573849	0.0319815	510.946	0.443987	0.290807	193.368	0.350998	0.450311	M3K13	MOUSEMitogen-activated protein kise kise kise 13 OS
TRINITY_DN2196_c0_g1	GO:0042803	protein homodimerization activity	2.81e-05	8.09e-07	150	14.5937	-1.33848	0.0161555	27.1749	-1.04924	0.155399	31.6867	0.050828	0.967369	ADB4C	MELGABeta-4C adrenergic receptor OS
TRINITY_DN2340_c0_g1	GO:0042803	protein homodimerization activity	2.81e-05	8.09e-07	150	65.9638	0.52891	0.035269	120.05	0.323461	0.121646	102.373	0.108248	0.877925	M3K9	MOUSEMitogen-activated protein kise kise kise 9 OS
TRINITY_DN23506_c0_g1	GO:0042803	protein homodimerization activity	2.81e-05	8.09e-07	150	121.8	-0.488547	0.018752	151.826	-0.201992	0.586981	149.577	-0.178249	0.743461	SUV3	DANREATP-dependent R helicase SUPV3L1, mitochondrial OS
TRINITY_DN2380_c0_g1	GO:0042803	protein homodimerization activity	2.81e-05	8.09e-07	150	4407.91	0.462263	0.0158694	5020.07	0.191028	0.438448	2887.3	0.17119	0.628987	TPPP	HUMANTubulin polymerization-promoting protein OS
TRINITY_DN24071_c0_g1	GO:0042803	protein homodimerization activity	2.81e-05	8.09e-07	150	24.7811	-0.958899	0.0283618	28.3858	-1.03938	0.0853103	33.2405	-0.633005	0.441017	EXTL2	HUMANExostosin-like 2 OS
TRINITY_DN2501_c3_g1	GO:0042803	protein homodimerization activity	2.81e-05	8.09e-07	150	2638.66	0.539155	0.0113626	1783.97	0.265507	0.159945	1646.45	0.0974448	0.859905	PTPR2	MOUSEReceptor-type tyrosine-protein phosphatase N2 OS
TRINITY_DN2770_c0_g1	GO:0042803	protein homodimerization activity	2.81e-05	8.09e-07	150	400.221	0.397646	0.040992	417.442	0.178968	0.335928	335.457	0.16872	0.554035	BCKD	HUMAN[3-methyl-2-oxobutanoate dehydrogese
TRINITY_DN2980_c0_g2	GO:0042803	protein homodimerization activity	2.81e-05	8.09e-07	150	186.338	-0.422521	0.0346155	203.743	0.00996757	0.982681	197.915	-0.166182	0.784258	NO29	XENLANucleoplasmin-like protein NO29 OS
TRINITY_DN31572_c1_g1	GO:0042803	protein homodimerization activity	2.81e-05	8.09e-07	150	13.9108	2.61126	0.00379262							CC1	HUMANNucleus accumbens-associated protein 1 OS
TRINITY_DN3324_c2_g1	GO:0042803	protein homodimerization activity	2.81e-05	8.09e-07	150	269.355	-0.468697	0.0430707	295.949	-0.25117	0.455267	288.423	-0.276804	0.409952	SNX9	MOUSESorting nexin-9 OS
TRINITY_DN33339_c0_g2	GO:0042803	protein homodimerization activity	2.81e-05	8.09e-07	150	62.694	-1.08165	0.0279296	19.7163	0.139936	0.921686	38.4478	-0.391325	0.761992	STING	DANREStimulator of interferon genes protein OS
TRINITY_DN3468_c0_g1	GO:0042803	protein homodimerization activity	2.81e-05	8.09e-07	150	99.9216	0.739393	0.00782362	121.95	0.325396	0.368653	33.3827	0.673299	0.339425	LRP4	HUMANLow-density lipoprotein receptor-related protein 4 OS
TRINITY_DN357_c0_g1	GO:0042803	protein homodimerization activity	2.81e-05	8.09e-07	150	103.819	0.411179	0.018594	164.508	-0.171827	0.306172	159.645	0.0124988	0.989543	NR2C2	HUMANNuclear receptor subfamily 2 group C member 2 OS
TRINITY_DN358_c0_g2	GO:0042803	protein homodimerization activity	2.81e-05	8.09e-07	150	51.3033	1.09413	0.0125983							KIT	TAKRUMast/stem cell growth factor receptor Kit OS
TRINITY_DN3675_c0_g1	GO:0042803	protein homodimerization activity	2.81e-05	8.09e-07	150	270.665	-0.585384	0.022562	450.69	-0.268869	0.415241	333.77	-0.689417	0.189926	TDG	MOUSEG/T mismatch-specific thymine D glycosylase OS
TRINITY_DN3704_c0_g1	GO:0042803	protein homodimerization activity	2.81e-05	8.09e-07	150	104.055	0.631653	0.0135202	125.048	0.452395	0.0533783	107.857	0.129527	0.842196	MIGA2	DANREMitoguardin 2 OS
TRINITY_DN3739_c0_g1	GO:0042803	protein homodimerization activity	2.81e-05	8.09e-07	150	304.834	0.541155	0.0217808	291.628	0.205113	0.466771	292.1	0.237858	0.49396	TPD54	RATTumor protein D54 OS
TRINITY_DN3954_c0_g1	GO:0042803	protein homodimerization activity	2.81e-05	8.09e-07	150	13.7994	1.26416	0.0197829	59.5091	0.514787	0.301146	61.9548	0.629299	0.490631	ZB16A	DANREZinc finger and BTB domain-containing protein 16-A OS
TRINITY_DN401_c0_g1	GO:0042803	protein homodimerization activity	2.81e-05	8.09e-07	150	21.272	1.01996	0.0283657	35.5624	0.458731	0.212988	28.8249	-0.143938	0.904528	ZBT37	HUMANZinc finger and BTB domain-containing protein 37 OS
TRINITY_DN4144_c2_g4	GO:0042803	protein homodimerization activity	2.81e-05	8.09e-07	150	208.904	0.624074	0.011832	174.364	0.31387	0.0574268	151.729	0.0202461	0.972959	SIAH1	DANREE3 ubiquitin-protein ligase Siah1 OS
TRINITY_DN4323_c0_g2	GO:0042803	protein homodimerization activity	2.81e-05	8.09e-07	150	374.554	-0.40955	0.0348923	473.556	-0.299215	0.191976	505.097	-0.27488	0.544708	TPR	HUMANNucleoprotein TPR OS
TRINITY_DN4362_c3_g1	GO:0042803	protein homodimerization activity	2.81e-05	8.09e-07	150	79.8933	0.597863	0.00495009	91.8033	0.28197	0.200842	78.3432	0.141367	0.810039	CP131	DANRECentrosomal protein of 131 kDa OS
TRINITY_DN4483_c0_g1	GO:0042803	protein homodimerization activity	2.81e-05	8.09e-07	150	57.374	0.698667	0.00832402	72.5222	0.245744	0.489841	67.8167	0.142479	0.866056	SMAD4	MOUSEMothers against decapentaplegic homolog 4 OS
TRINITY_DN460_c2_g2	GO:0042803	protein homodimerization activity	2.81e-05	8.09e-07	150	122.811	0.659149	0.00682365	103.883	-0.0182667	0.967586	218.937	0.083617	0.86508	GARL3	DANREGTPase-activating Rap/Ran-GAP domain-like protein 3 OS
TRINITY_DN4658_c0_g1	GO:0042803	protein homodimerization activity	2.81e-05	8.09e-07	150	31.3319	0.83576	0.0410322	19.3509	0.480775	0.480005				KCNH6	RATPotassium voltage-gated channel subfamily H member 6 OS
TRINITY_DN48477_c0_g1	GO:0042803	protein homodimerization activity	2.81e-05	8.09e-07	150	146.064	-0.689103	0.000777843	165.585	-0.458888	0.176498	187.943	-0.468637	0.230441	STML1	HUMANStomatin-like protein 1 OS
TRINITY_DN504_c0_g1	GO:0042803	protein homodimerization activity	2.81e-05	8.09e-07	150	333.053	0.320911	0.00196122	400.931	-0.0801646	0.603844	476.477	-0.0592982	0.882577	TPR	HUMANNucleoprotein TPR OS
TRINITY_DN513_c8_g1	GO:0042803	protein homodimerization activity	2.81e-05	8.09e-07	150	544.755	0.446532	0.0139816	537.698	0.196036	0.341598	496.38	0.235529	0.24956	CHM4B	XENLACharged multivesicular body protein 4b OS
TRINITY_DN53970_c0_g2	GO:0042803	protein homodimerization activity	2.81e-05	8.09e-07	150	333.332	0.758744	0.0045404	204.209	-0.0150782	0.982239	146.582	0.262526	0.650122	PTPRE	HUMANReceptor-type tyrosine-protein phosphatase epsilon OS
TRINITY_DN5469_c0_g1	GO:0042803	protein homodimerization activity	2.81e-05	8.09e-07	150	82.7343	0.545057	0.00431154	81.9451	-0.105325	0.745364	113.665	0.0690555	0.942318	ZBT21	HUMANZinc finger and BTB domain-containing protein 21 OS
TRINITY_DN5583_c1_g1	GO:0042803	protein homodimerization activity	2.81e-05	8.09e-07	150	418.322	-0.911174	3.49e-05	269.462	-0.491347	0.229329	406.685	-0.532107	0.418733	DYLT3	CANLFDynein light chain Tctex-type 3 OS
TRINITY_DN5593_c0_g2	GO:0042803	protein homodimerization activity	2.81e-05	8.09e-07	150	57.0694	9.01722	1.15e-07							TKT	BOVINTransketolase OS
TRINITY_DN5678_c0_g1	GO:0042803	protein homodimerization activity	2.81e-05	8.09e-07	150	101.217	0.62279	0.0128815	134.033	0.34738	0.175553	136.91	0.0951563	0.879351	NRIF2	MOUSENeurotrophin receptor-interacting factor 2 OS
TRINITY_DN571_c1_g1	GO:0042803	protein homodimerization activity	2.81e-05	8.09e-07	150	33.9246	-1.27472	0.00777631	34.9972	-0.270121	0.668494	32.6035	-0.22832	0.865056	ZN467	HUMANZinc finger protein 467 OS
TRINITY_DN5742_c1_g2	GO:0042803	protein homodimerization activity	2.81e-05	8.09e-07	150	47.2762	-0.545602	0.0169911	66.7297	-0.299514	0.336573	78.5319	-0.217975	0.649699	MLXIP	HUMANMLX-interacting protein OS
TRINITY_DN5779_c3_g1	GO:0042803	protein homodimerization activity	2.81e-05	8.09e-07	150	247.007	0.575036	0.0406113	56.8967	1.06309	0.0748167	21.1552	0.236617	0.875248	FZD3	HUMANFrizzled-3 OS
TRINITY_DN5974_c0_g1	GO:0042803	protein homodimerization activity	2.81e-05	8.09e-07	150	129.584	0.763007	0.01225	436.441	0.14106	0.617708	486.157	0.127013	0.855585	MTUS2	HUMANMicrotubule-associated tumor suppressor candidate 2 OS
TRINITY_DN6029_c0_g1	GO:0042803	protein homodimerization activity	2.81e-05	8.09e-07	150	831.763	0.633741	0.00752713	422.287	0.504568	0.112626	305.814	-0.143317	0.850095	ZEP1	HUMANZinc finger protein 40 OS
TRINITY_DN6148_c0_g1	GO:0042803	protein homodimerization activity	2.81e-05	8.09e-07	150	543.824	-0.497926	0.000476142	545.162	-0.314257	0.175737	467.675	-0.188672	0.604105	SYYC	DANRETyrosine--tR ligase, cytoplasmic OS
TRINITY_DN6225_c0_g1	GO:0042803	protein homodimerization activity	2.81e-05	8.09e-07	150	953.244	-0.357263	0.0131322	988.401	-0.0904278	0.543873	828.322	-0.159114	0.57026	PSMF1	MOUSEProteasome inhibitor PI31 subunit OS
TRINITY_DN6424_c0_g2	GO:0042803	protein homodimerization activity	2.81e-05	8.09e-07	150	66.0661	0.787499	0.0128668	142.531	0.384944	0.246709	76.7669	0.209629	0.819318	SLIT1	HUMANSlit homolog 1 protein OS
TRINITY_DN6554_c0_g1	GO:0042803	protein homodimerization activity	2.81e-05	8.09e-07	150	14.5946	1.93855	0.0089976	41.3435	1.13647	0.0874571	10.2491	-0.217533	0.928656	CC1	HUMANNucleus accumbens-associated protein 1 OS
TRINITY_DN6972_c1_g1	GO:0042803	protein homodimerization activity	2.81e-05	8.09e-07	150	72.089	-0.663882	0.0240297	111.737	-0.321256	0.245261	135.041	-0.300776	0.249967	THAP1	SALSATHAP domain-containing protein 1 OS
TRINITY_DN7045_c0_g1	GO:0042803	protein homodimerization activity	2.81e-05	8.09e-07	150	433.806	0.647633	0.0402071	590.833	-0.0928144	0.785876	678.065	0.35905	0.359202	LS14A	HUMANProtein LSM14 homolog A OS
TRINITY_DN7051_c0_g2	GO:0042803	protein homodimerization activity	2.81e-05	8.09e-07	150	194.203	0.548556	0.00724663	214.41	0.289262	0.0384447	171.224	0.218075	0.520956	AKT2	HUMANRAC-beta serine/threonine-protein kise OS
TRINITY_DN7448_c0_g1	GO:0042803	protein homodimerization activity	2.81e-05	8.09e-07	150	83.835	-1.09377	0.0107623	108.837	-0.510535	0.279409	129.779	-0.263527	0.820703	GIMA9	MOUSEGTPase IMAP family member 9 OS
TRINITY_DN7491_c0_g1	GO:0042803	protein homodimerization activity	2.81e-05	8.09e-07	150	4340.45	-0.344071	0.00282307	4804.39	-0.134186	0.537283	3558.07	-0.12542	0.732827	MDHM	HUMANMalate dehydrogese, mitochondrial OS
TRINITY_DN7761_c0_g1	GO:0042803	protein homodimerization activity	2.81e-05	8.09e-07	150	31.3038	-1.15025	0.0147242	37.8631	-0.222777	0.74211	82.367	-0.165782	0.889034	FOH1B	HUMANPutative N-acetylated-alpha-linked acidic dipeptidase OS
TRINITY_DN7952_c0_g1	GO:0042803	protein homodimerization activity	2.81e-05	8.09e-07	150	67.3829	-0.440837	0.0280637	108.812	-0.380221	0.111096	123.859	0.0466673	0.960369	THAP5	HUMANTHAP domain-containing protein 5 OS
TRINITY_DN8300_c0_g1	GO:0042803	protein homodimerization activity	2.81e-05	8.09e-07	150	79.6483	-0.434558	0.0485848	94.1867	-0.423049	0.0715555	91.1918	-0.309576	0.459339	CDAC1	HUMANCytidine and dCMP deamise domain-containing protein 1 OS
TRINITY_DN8359_c1_g2	GO:0042803	protein homodimerization activity	2.81e-05	8.09e-07	150	378.801	0.427209	0.028406	453.864	0.259826	0.360309	395.323	0.2744	0.510694	PGRC2	RATMembrane-associated progesterone receptor component 2 OS
TRINITY_DN8445_c0_g1	GO:0042803	protein homodimerization activity	2.81e-05	8.09e-07	150	51.9444	-1.4525	0.0261797	33.7472	-0.579618	0.453076	44.2186	-0.536516	0.686187	RTN3B	XENLAReticulon-3-B OS
TRINITY_DN8469_c0_g1	GO:0042803	protein homodimerization activity	2.81e-05	8.09e-07	150	188.699	-0.330168	0.046705	288.961	-0.27199	0.404492	305.217	-0.257157	0.25087	SMU1	DANREWD40 repeat-containing protein SMU1 OS
TRINITY_DN85411_c0_g1	GO:0042803	protein homodimerization activity	2.81e-05	8.09e-07	150	154.766	0.372161	0.0246284	301.772	-0.0995388	0.619173	301.616	-0.052601	0.94109	SMAD3	CHICKMothers against decapentaplegic homolog 3 OS
TRINITY_DN8805_c1_g1	GO:0042803	protein homodimerization activity	2.81e-05	8.09e-07	150	150.64	0.528067	0.0497045	173.644	-0.168031	0.766262	301.634	-0.0464608	0.963984	TRIB1	HUMANTribbles homolog 1 OS
TRINITY_DN9289_c0_g1	GO:0042803	protein homodimerization activity	2.81e-05	8.09e-07	150	241.567	-0.633145	0.00116498	320.818	-0.510684	0.0610153	319.992	-0.4099	0.300696	ZBT14	CHICKZinc finger and BTB domain-containing protein 14 OS
TRINITY_DN9317_c0_g1	GO:0042803	protein homodimerization activity	2.81e-05	8.09e-07	150	186.722	0.322216	0.0497208	367.572	0.0354703	0.843772	354.043	0.139172	0.676177	IKKA	DANREInhibitor of nuclear factor kappa-B kise subunit alpha OS
TRINITY_DN5813_c0_g1	GO:0042803	protein homodimerization activity	2.81e-05	8.09e-07	150	192.079	0.314358	0.211828	234.101	0.496792	0.0126843	168.31	0.634088	0.00661621	BCKD	HUMAN[3-methyl-2-oxobutanoate dehydrogese
TRINITY_DN337_c3_g3	GO:0042803	protein homodimerization activity	2.81e-05	8.09e-07	150	99.8323	0.363605	0.278457	134.48	0.481843	0.0318263	28.1501	0.409529	0.794881	GRM8	MOUSEMetabotropic glutamate receptor 8 OS
TRINITY_DN10764_c0_g2	GO:0042803	protein homodimerization activity	2.81e-05	8.09e-07	150	63.2207	-0.195655	0.471648	92.6026	-0.465931	0.0156754	135.809	-0.115018	0.884943	TERF2	MOUSETelomeric repeat-binding factor 2 OS
TRINITY_DN1120_c0_g1	GO:0042803	protein homodimerization activity	2.81e-05	8.09e-07	150	248.992	0.0797937	0.815559	785.573	-0.51146	0.00866896	1752.06	-0.391068	0.508966	RPGP2	CHICKRap1 GTPase-activating protein 2 OS
TRINITY_DN13246_c0_g1	GO:0042803	protein homodimerization activity	2.81e-05	8.09e-07	150	17.442	-0.780412	0.165472	31.0443	-0.864062	0.0362938	53.6443	-0.499501	0.484588	TOP2A	CRIGRD topoisomerase 2-alpha OS
TRINITY_DN25885_c0_g2	GO:0042803	protein homodimerization activity	2.81e-05	8.09e-07	150	204.743	0.377699	0.253936	229.92	0.553187	0.02485	248.508	0.413531	0.294847	MYH9	HUMANMyosin-9 OS
TRINITY_DN3044_c0_g2	GO:0042803	protein homodimerization activity	2.81e-05	8.09e-07	150	17.7311	0.193195	0.77256	29.8297	0.69382	0.0371418	35.4418	0.701255	0.260965	FLNC	RATFilamin-C OS
TRINITY_DN3375_c1_g1	GO:0042803	protein homodimerization activity	2.81e-05	8.09e-07	150	231.024	-0.188977	0.401944	251.749	-0.385247	0.00663172	234.882	-0.178682	0.685102	ZN363	MOUSERING finger and CHY zinc finger domain-containing protein 1 OS
TRINITY_DN353_c0_g1	GO:0042803	protein homodimerization activity	2.81e-05	8.09e-07	150	139.54	0.0108189	0.962295	199.113	-0.322586	0.0101182	235.261	-0.151174	0.768328	ZBT44	XENTRZinc finger and BTB domain-containing protein 44 OS
TRINITY_DN357_c0_g3	GO:0042803	protein homodimerization activity	2.81e-05	8.09e-07	150	84.6783	0.0443025	0.857508	126.845	-0.375932	0.0252881	166.448	-0.38226	0.250329	NR2C1	XENTRNuclear receptor subfamily 2 group C member 1 OS
TRINITY_DN3661_c0_g2	GO:0042803	protein homodimerization activity	2.81e-05	8.09e-07	150	882.417	0.278684	0.216559	835.085	0.414076	0.0409573	330.43	0.521483	0.134232	AT2A2	CHICKSarcoplasmic/endoplasmic reticulum calcium ATPase 2 OS
TRINITY_DN383_c1_g1	GO:0042803	protein homodimerization activity	2.81e-05	8.09e-07	150	123.185	0.107275	0.516785	147.66	-0.318362	0.0389578	160.951	-0.28892	0.413037	SP3	CHICKTranscription factor Sp3 OS
TRINITY_DN39292_c0_g1	GO:0042803	protein homodimerization activity	2.81e-05	8.09e-07	150	14.4137	-1.99201	0.0878028	45.9305	-1.28062	0.00847022	7.31581	0.430445	0.922754	HELT	DANREHairy and enhancer of split-related protein helt OS
TRINITY_DN4690_c0_g1	GO:0042803	protein homodimerization activity	2.81e-05	8.09e-07	150	57.0897	-0.146074	0.591007	75.9166	-0.453671	0.0440508	81.8204	-0.307054	0.571215	IKZF5	HUMANZinc finger protein Pegasus OS
TRINITY_DN5935_c0_g1	GO:0042803	protein homodimerization activity	2.81e-05	8.09e-07	150	65.2671	0.0497432	0.926012	57.9098	0.680609	0.0457249	43.5974	0.329653	0.563148	CENPF	HUMANCentromere protein F OS
TRINITY_DN6248_c0_g1	GO:0042803	protein homodimerization activity	2.81e-05	8.09e-07	150	43.3701	0.551631	0.159903	26.498	0.785913	0.0371206	7.59876	0.596757	0.59841	NEP	MOUSENeprilysin OS
TRINITY_DN7989_c0_g2	GO:0042803	protein homodimerization activity	2.81e-05	8.09e-07	150	387.914	0.276508	0.0676295	257.123	0.361154	0.0276089	114.095	0.0573969	0.914968	TEN1	CHICKTeneurin-1 OS
TRINITY_DN8_c0_g2	GO:0042803	protein homodimerization activity	2.81e-05	8.09e-07	150	265.897	-0.308496	0.224862	375.886	-0.349966	0.017021	468.502	0.0596131	0.872621	CORO6	RATCoronin-6 OS
TRINITY_DN8509_c0_g1	GO:0042803	protein homodimerization activity	2.81e-05	8.09e-07	150	87.635	0.388833	0.290703	100.048	0.486752	0.0242041	84.7525	0.314693	0.456997	TRXR2	MOUSEThioredoxin reductase 2, mitochondrial OS
TRINITY_DN9133_c2_g1	GO:0042803	protein homodimerization activity	2.81e-05	8.09e-07	150	257.773	-0.300198	0.241673	837.921	-0.618666	0.010945	793.529	-0.372277	0.135591	DDIT3	HUMAND damage-inducible transcript 3 protein OS
TRINITY_DN6388_c0_g1	GO:0042803	protein homodimerization activity	2.81e-05	8.09e-07	150	129.253	0.173912	0.781574	263.485	-0.213414	0.425671	312.27	-0.970639	0.0308229	CSKP	HUMANPeripheral plasma membrane protein CASK OS
TRINITY_DN13877_c0_g1	GO:0042803	protein homodimerization activity	2.81e-05	8.09e-07	150	132.189	0.255618	0.477495	47.1584	0.442041	0.554164	135.789	1.23009	0.037354	KITA	DANREMast/stem cell growth factor receptor kita OS
TRINITY_DN17034_c0_g1	GO:0042803	protein homodimerization activity	2.81e-05	8.09e-07	150							45.1055	2.17656	0.00758259	BMP2	MOUSEBone morphogenetic protein 2 OS
TRINITY_DN2174_c0_g1	GO:0042803	protein homodimerization activity	2.81e-05	8.09e-07	150	595.341	0.238076	0.380353	331.446	0.248424	0.651454	1031.91	0.576571	0.00948357	COR2B	HUMANCoronin-2B OS
TRINITY_DN220332_c0_g1	GO:0042803	protein homodimerization activity	2.81e-05	8.09e-07	150							26.1468	7.88141	0.00109598	PK2L1	HUMANPolycystic kidney disease 2-like 1 protein OS
TRINITY_DN27_c1_g2	GO:0042803	protein homodimerization activity	2.81e-05	8.09e-07	150	98.8546	0.624102	0.555678	137.363	0.694199	0.34631	55.9544	1.51854	0.00541564	LRP1	CHICKLow-density lipoprotein receptor-related protein 1 OS
TRINITY_DN328_c0_g1	GO:0042803	protein homodimerization activity	2.81e-05	8.09e-07	150	3615.01	-0.176599	0.462791	2756.66	-0.015134	0.980766	2160.18	-0.57056	0.0145552	PTPRS	CHICKReceptor-type tyrosine-protein phosphatase S OS
TRINITY_DN10060_c1_g4	GO:0031625	ubiquitin protein ligase binding	2.85e-05	8.23e-07	77	15.4873	1.05036	0.0277097	15.2884	1.27619	0.0298973				KCNH2	CANLFPotassium voltage-gated channel subfamily H member 2 OS
TRINITY_DN41564_c0_g1	GO:0031625	ubiquitin protein ligase binding	2.85e-05	8.23e-07	77	14887.4	-0.374228	0.0235356	15295.9	-0.219689	0.107562	19590.8	-0.104677	0.764267	ACTB2	TAKRUActin, cytoplasmic 2 OS
TRINITY_DN1177_c0_g2	GO:0031625	ubiquitin protein ligase binding	2.85e-05	8.23e-07	77	2531.6	0.318773	0.00416492	3074.53	0.111486	0.522036	2533.62	0.0482523	0.886514	DYN1	BOVINDymin-1 OS
TRINITY_DN11302_c0_g1	GO:0031625	ubiquitin protein ligase binding	2.85e-05	8.23e-07	77	53.646	1.11171	0.0237222	37.2738	0.315109	0.710552	44.6115	0.190989	0.906746	CUL5	RABITCullin-5 OS
TRINITY_DN5688_c0_g1	GO:0031625	ubiquitin protein ligase binding	2.85e-05	8.23e-07	77	141.643	0.669077	0.00231233	166.061	0.216833	0.417138	146.113	-0.133916	0.831503	DYN2	RATDymin-2 OS
TRINITY_DN1338_c0_g2	GO:0031625	ubiquitin protein ligase binding	2.85e-05	8.23e-07	77	104.391	1.15489	0.00507087	80.9101	0.612736	0.0925482	67.8117	0.458243	0.406566	PIAS1	HUMANE3 SUMO-protein ligase PIAS1 OS
TRINITY_DN1059_c6_g1	GO:0031625	ubiquitin protein ligase binding	2.85e-05	8.23e-07	77	145.097	0.386606	0.0266348	242.374	0.149846	0.676712	159.355	0.283195	0.549766	HDAC4	RATHistone deacetylase 4 OS
TRINITY_DN1888_c1_g1	GO:0031625	ubiquitin protein ligase binding	2.85e-05	8.23e-07	77	53.774	1.03473	0.00204289	82.0669	0.105861	0.877905	129.474	0.0801249	0.929415	HDAC4	CHICKHistone deacetylase 4 OS
TRINITY_DN1100_c0_g2	GO:0031625	ubiquitin protein ligase binding	2.85e-05	8.23e-07	77	2012.48	0.489433	0.012835	1712.91	0.037584	0.916336	2314.12	-0.0765834	0.879351	DLG1L	DANREDiscs large homolog 1-like protein OS
TRINITY_DN571_c4_g1	GO:0031625	ubiquitin protein ligase binding	2.85e-05	8.23e-07	77	51.8857	-1.61531	0.008221	60.9919	-0.241943	0.894236	33.3589	-0.698446	0.522234	ZG8	XENLAGastrula zinc finger protein XlCGF8.2DB (Fragment) OS
TRINITY_DN701_c3_g2	GO:0031625	ubiquitin protein ligase binding	2.85e-05	8.23e-07	77	72.4341	-0.652759	0.027032	94.4481	-0.185471	0.730904	70.4501	-0.0458907	0.970171	ZG8	XENLAGastrula zinc finger protein XlCGF8.2DB (Fragment) OS
TRINITY_DN3620_c0_g1	GO:0031625	ubiquitin protein ligase binding	2.85e-05	8.23e-07	77	251.285	0.814578	0.0112342	188.894	0.551998	0.0949221	143.764	-0.267317	0.779977	MC4R	DANREMelanocortin receptor 4 OS
TRINITY_DN11859_c0_g1	GO:0031625	ubiquitin protein ligase binding	2.85e-05	8.23e-07	77	134.478	0.5675	0.0438299	220.538	0.110912	0.778665	178.617	0.301342	0.78173	FCSD2	HUMANF-BAR and double SH3 domains protein 2 OS
TRINITY_DN992_c1_g2	GO:0031625	ubiquitin protein ligase binding	2.85e-05	8.23e-07	77	76.1349	0.41154	0.0412003	75.0111	0.302727	0.196939	38.56	0.144043	0.844602	DTX4	MOUSEE3 ubiquitin-protein ligase DTX4 OS
TRINITY_DN7339_c0_g1	GO:0031625	ubiquitin protein ligase binding	2.85e-05	8.23e-07	77	103.074	-1.03753	0.0434923	97.4295	-1.07975	0.0904217	129.763	-0.577941	0.374656	DTX3	POBProbable E3 ubiquitin-protein ligase DTX3 OS
TRINITY_DN1059_c23_g1	GO:0031625	ubiquitin protein ligase binding	2.85e-05	8.23e-07	77	78.8917	0.828484	0.0210349	104.095	0.569858	0.198601	39.3227	-0.112779	0.92583	HDAC5	CRIGRHistone deacetylase 5 OS
TRINITY_DN15347_c0_g2	GO:0031625	ubiquitin protein ligase binding	2.85e-05	8.23e-07	77	71.726	0.806274	0.0286475	101.052	0.415395	0.189005	40.3646	0.278608	0.768068	HDAC5	CRIGRHistone deacetylase 5 OS
TRINITY_DN6510_c0_g1	GO:0031625	ubiquitin protein ligase binding	2.85e-05	8.23e-07	77	585.257	0.421527	0.000445764	568.547	0.160616	0.433609	391.017	0.250453	0.395747	PDE4A	HUMANcAMP-specific 3',5'-cyclic phosphodiesterase 4A OS
TRINITY_DN3139_c0_g1	GO:0031625	ubiquitin protein ligase binding	2.85e-05	8.23e-07	77	65.2494	0.767594	0.000328823	71.1512	0.563066	0.0919575	77.3258	0.487913	0.388442	M3K7	RATMitogen-activated protein kise kise kise 7 OS
TRINITY_DN2256_c3_g1	GO:0031625	ubiquitin protein ligase binding	2.85e-05	8.23e-07	77	145.401	-0.698871	0.00229214	201.217	-0.79465	0.0590801	175.913	-0.437561	0.547577	ARRD3	RATArrestin domain-containing protein 3 OS
TRINITY_DN5909_c0_g3	GO:0031625	ubiquitin protein ligase binding	2.85e-05	8.23e-07	77	271.092	-0.68899	0.00607174	141.825	0.479336	0.390305	11.2559	0.310812	0.87218	RASD1	RATDexamethasone-induced Ras-related protein 1 OS
TRINITY_DN2828_c0_g1	GO:0031625	ubiquitin protein ligase binding	2.85e-05	8.23e-07	77	253.629	0.533136	0.000145298	311.469	0.109469	0.588873	339.216	0.154105	0.649714	CCD50	CHICKCoiled-coil domain-containing protein 50 OS
TRINITY_DN12604_c0_g1	GO:0031625	ubiquitin protein ligase binding	2.85e-05	8.23e-07	77	19616.4	-0.511567	0.00122488	24090.5	-0.150619	0.44348	17652.9	-0.170501	0.564358	ADT3	BOVIDP/ATP translocase 3 OS
TRINITY_DN3927_c1_g1	GO:0031625	ubiquitin protein ligase binding	2.85e-05	8.23e-07	77	54.7603	0.736975	0.0362341	48.1804	-0.0280123	0.978655	119.632	-0.101358	0.888243	PDE4B	RATcAMP-specific 3',5'-cyclic phosphodiesterase 4B OS
TRINITY_DN6928_c0_g1	GO:0031625	ubiquitin protein ligase binding	2.85e-05	8.23e-07	77	112.969	1.0198	0.0468536	34.7903	0.466865	0.347221	96.3174	0.0725552	0.966051	FX1AA	DANREForkhead box protein O1-A OS
TRINITY_DN2674_c0_g2	GO:0031625	ubiquitin protein ligase binding	2.85e-05	8.23e-07	77	201.145	0.622047	0.0454314	75.9137	0.299288	0.716493	69.7983	-0.168128	0.900389	KPCD1	MOUSESerine/threonine-protein kise D1 OS
TRINITY_DN1019_c0_g3	GO:0031625	ubiquitin protein ligase binding	2.85e-05	8.23e-07	77	317.452	0.353467	0.0245956	366.324	0.0494582	0.804995	262.985	0.0911502	0.790433	YES	DANRETyrosine-protein kise yes OS
TRINITY_DN16867_c0_g1	GO:0031625	ubiquitin protein ligase binding	2.85e-05	8.23e-07	77	1052.57	0.627481	0.00847734	1041.32	0.278134	0.204181	1315.55	-0.359407	0.222977	SCN8A	MOUSESodium channel protein type 8 subunit alpha OS
TRINITY_DN321_c12_g1	GO:0031625	ubiquitin protein ligase binding	2.85e-05	8.23e-07	77	242.722	0.951612	0.000147229	132.608	0.209424	0.788138	215.318	-0.279714	0.750335	SCN2A	HUMANSodium channel protein type 2 subunit alpha OS
TRINITY_DN10637_c0_g2	GO:0031625	ubiquitin protein ligase binding	2.85e-05	8.23e-07	77	26.1545	1.91698	0.000374893	28.5938	1.02227	0.201715	33.1881	1.46901	0.0957218	UBP2	BOVINUbiquitin carboxyl-termil hydrolase 2 OS
TRINITY_DN11034_c0_g1	GO:0031625	ubiquitin protein ligase binding	2.85e-05	8.23e-07	77	601.73	0.785235	0.0120481	379.198	0.308293	0.554081	76.0793	-0.159739	0.878782	septin-5-like	HUMANSeptin-5 OS
TRINITY_DN11122_c0_g1	GO:0031625	ubiquitin protein ligase binding	2.85e-05	8.23e-07	77	30.8829	-0.772036	0.0327951	51.3445	-0.0983297	0.880137	59.1434	-0.179378	0.776417	TRI59	CHICKTripartite motif-containing protein 59 OS
TRINITY_DN11677_c0_g1	GO:0031625	ubiquitin protein ligase binding	2.85e-05	8.23e-07	77	51.8549	-1.27024	0.0118252	78.83	0.275617	0.410072	77.9399	0.151037	0.815632	OTUB2	MOUSEUbiquitin thioesterase OTUB2 OS
TRINITY_DN12926_c0_g1	GO:0031625	ubiquitin protein ligase binding	2.85e-05	8.23e-07	77	406.006	0.459654	0.0303778	366.471	0.16583	0.589935	384.83	0.102945	0.833537	UB2D4	HUMANUbiquitin-conjugating enzyme E2 D4 OS
TRINITY_DN13007_c0_g4	GO:0031625	ubiquitin protein ligase binding	2.85e-05	8.23e-07	77	192.704	0.709352	0.0149654	100.22	0.670843	0.131004	22.5578	0.88069	0.500363	GPR37	RATProsaposin receptor GPR37 OS
TRINITY_DN141_c2_g1	GO:0031625	ubiquitin protein ligase binding	2.85e-05	8.23e-07	77	1597.39	0.31914	0.00546561	1841.5	0.00818924	0.973768	1703.62	0.12459	0.656408	UB2L3	HUMANUbiquitin-conjugating enzyme E2 L3 OS
TRINITY_DN16008_c0_g1	GO:0031625	ubiquitin protein ligase binding	2.85e-05	8.23e-07	77	187.9	0.425761	0.0373924	230.56	0.281381	0.0905561	210.568	0.0236589	0.955752	SMAD2	MOUSEMothers against decapentaplegic homolog 2 OS
TRINITY_DN16843_c0_g2	GO:0031625	ubiquitin protein ligase binding	2.85e-05	8.23e-07	77	59.9556	0.58471	0.0492202	135.287	0.0219071	0.951876	163.519	-0.124654	0.8876	SI1L2	HUMANSigl-induced proliferation-associated 1-like protein 2 OS
TRINITY_DN17614_c0_g1	GO:0031625	ubiquitin protein ligase binding	2.85e-05	8.23e-07	77	20.5043	-1.1485	0.00319873	20.7744	-0.197494	0.692315	20.3653	-0.0147129	0.991777	TRAF6	DANRETNF receptor-associated factor 6 OS
TRINITY_DN17846_c0_g2	GO:0031625	ubiquitin protein ligase binding	2.85e-05	8.23e-07	77	174.686	-0.548888	0.023988	136.536	0.165467	0.512618	190.341	0.0850471	0.931948	UB2D4	HUMANUbiquitin-conjugating enzyme E2 D4 OS
TRINITY_DN1862_c0_g1	GO:0031625	ubiquitin protein ligase binding	2.85e-05	8.23e-07	77	211.964	0.435128	0.0174174	405.474	0.412634	0.19675	397.762	0.154326	0.700112	RNF34	BOVINE3 ubiquitin-protein ligase RNF34 OS
TRINITY_DN2075_c0_g3	GO:0031625	ubiquitin protein ligase binding	2.85e-05	8.23e-07	77	157.497	0.573849	0.0319815	510.946	0.443987	0.290807	193.368	0.350998	0.450311	M3K13	MOUSEMitogen-activated protein kise kise kise 13 OS
TRINITY_DN21340_c0_g1	GO:0031625	ubiquitin protein ligase binding	2.85e-05	8.23e-07	77	439.783	-0.502463	0.005158	567.705	-0.202479	0.342929	503.947	-0.145934	0.652655	MPPB	HUMANMitochondrial-processing peptidase subunit beta OS
TRINITY_DN2164_c0_g1	GO:0031625	ubiquitin protein ligase binding	2.85e-05	8.23e-07	77	40.912	-0.717619	0.0434143	56.7233	-0.601819	0.14505	86.4072	-0.521701	0.464013	RNF31	HUMANE3 ubiquitin-protein ligase RNF31 OS
TRINITY_DN2495_c6_g1	GO:0031625	ubiquitin protein ligase binding	2.85e-05	8.23e-07	77	32.4387	-1.05268	0.016519	33.8722	-0.303946	0.710211	39.0768	-0.141842	0.919442	ZN431	HUMANZinc finger protein 431 OS
TRINITY_DN2825_c1_g1	GO:0031625	ubiquitin protein ligase binding	2.85e-05	8.23e-07	77	243.529	0.560497	0.0262145	285.623	0.104175	0.799923	254.939	0.214906	0.702615	ABI1	HUMAbl interactor 1 OS
TRINITY_DN29071_c0_g2	GO:0031625	ubiquitin protein ligase binding	2.85e-05	8.23e-07	77	32.5047	-0.915643	0.0249275	42.6408	-0.69102	0.282075	38.4196	0.0820221	0.958795	SLAP2	MOUSESrc-like-adapter 2 OS
TRINITY_DN3256_c0_g1	GO:0031625	ubiquitin protein ligase binding	2.85e-05	8.23e-07	77	190.058	0.325049	0.0252786	251.486	0.219208	0.100667	227.549	0.0596039	0.918335	HERC2	HUMANE3 ubiquitin-protein ligase HERC2 OS
TRINITY_DN3284_c0_g1	GO:0031625	ubiquitin protein ligase binding	2.85e-05	8.23e-07	77	110.89	0.336819	0.0223583	155.596	-0.20172	0.407392	163.65	-0.124271	0.787249	MDM2	DANREE3 ubiquitin-protein ligase Mdm2 OS
TRINITY_DN3324_c2_g1	GO:0031625	ubiquitin protein ligase binding	2.85e-05	8.23e-07	77	269.355	-0.468697	0.0430707	295.949	-0.25117	0.455267	288.423	-0.276804	0.409952	SNX9	MOUSESorting nexin-9 OS
TRINITY_DN33339_c0_g2	GO:0031625	ubiquitin protein ligase binding	2.85e-05	8.23e-07	77	62.694	-1.08165	0.0279296	19.7163	0.139936	0.921686	38.4478	-0.391325	0.761992	STING	DANREStimulator of interferon genes protein OS
TRINITY_DN3574_c0_g1	GO:0031625	ubiquitin protein ligase binding	2.85e-05	8.23e-07	77	115.767	0.726696	0.00142562	102.76	-0.0378382	0.91288	100.725	-0.0791875	0.935711	UBP13	DANREUbiquitin carboxyl-termil hydrolase 13 OS
TRINITY_DN38354_c0_g1	GO:0031625	ubiquitin protein ligase binding	2.85e-05	8.23e-07	77	24907.7	-0.494477	0.013009	32043.6	-0.355651	0.18195	27438.5	-0.029752	0.949321	UBB	PANTRPolyubiquitin-B OS
TRINITY_DN4091_c0_g2	GO:0031625	ubiquitin protein ligase binding	2.85e-05	8.23e-07	77	55.3715	-0.930685	0.0428073	60.237	-0.231871	0.585732	85.4699	-0.479475	0.545926	TBA4A	HUMANTubulin alpha-4A chain OS
TRINITY_DN4483_c0_g1	GO:0031625	ubiquitin protein ligase binding	2.85e-05	8.23e-07	77	57.374	0.698667	0.00832402	72.5222	0.245744	0.489841	67.8167	0.142479	0.866056	SMAD4	MOUSEMothers against decapentaplegic homolog 4 OS
TRINITY_DN4658_c0_g1	GO:0031625	ubiquitin protein ligase binding	2.85e-05	8.23e-07	77	31.3319	0.83576	0.0410322	19.3509	0.480775	0.480005				KCNH6	RATPotassium voltage-gated channel subfamily H member 6 OS
TRINITY_DN4858_c2_g1	GO:0031625	ubiquitin protein ligase binding	2.85e-05	8.23e-07	77	149.305	0.528046	0.00188751	182.618	0.295308	0.23707	148.792	0.098318	0.760028	STK40	CHICKSerine/threonine-protein kise 40 OS
TRINITY_DN4968_c1_g1	GO:0031625	ubiquitin protein ligase binding	2.85e-05	8.23e-07	77	1983.65	0.486464	0.0171848				448.692	-0.290185	0.536618	MPRIP	RATMyosin phosphatase Rho-interacting protein OS
TRINITY_DN5276_c0_g1	GO:0031625	ubiquitin protein ligase binding	2.85e-05	8.23e-07	77	136.926	-0.524631	0.0379059	153.129	-0.381639	0.188715	124.974	-0.389595	0.400266	GLMN	HUMANGlomulin OS
TRINITY_DN5444_c0_g1	GO:0031625	ubiquitin protein ligase binding	2.85e-05	8.23e-07	77	970.714	0.627346	0.00887468	826.574	-0.00946159	0.993164	2149.3	0.00841169	0.992307	ABI2	HUMAbl interactor 2 OS
TRINITY_DN5779_c3_g1	GO:0031625	ubiquitin protein ligase binding	2.85e-05	8.23e-07	77	247.007	0.575036	0.0406113	56.8967	1.06309	0.0748167	21.1552	0.236617	0.875248	FZD3	HUMANFrizzled-3 OS
TRINITY_DN69096_c0_g1	GO:0031625	ubiquitin protein ligase binding	2.85e-05	8.23e-07	77	16.3768	-1.36823	0.0437843	18.8332	0.0678372	0.921842	10.1542	-1.32708	0.192734	FZD8	XENLAFrizzled-8 OS
TRINITY_DN695_c0_g1	GO:0031625	ubiquitin protein ligase binding	2.85e-05	8.23e-07	77	1180.79	-0.79205	1.05e-05	1134.62	-0.152987	0.532165	1049.7	-0.0572175	0.929623	RBX2	MOUSERING-box protein 2 OS
TRINITY_DN8445_c0_g1	GO:0031625	ubiquitin protein ligase binding	2.85e-05	8.23e-07	77	51.9444	-1.4525	0.0261797	33.7472	-0.579618	0.453076	44.2186	-0.536516	0.686187	RTN3B	XENLAReticulon-3-B OS
TRINITY_DN85411_c0_g1	GO:0031625	ubiquitin protein ligase binding	2.85e-05	8.23e-07	77	154.766	0.372161	0.0246284	301.772	-0.0995388	0.619173	301.616	-0.052601	0.94109	SMAD3	CHICKMothers against decapentaplegic homolog 3 OS
TRINITY_DN879_c0_g2	GO:0031625	ubiquitin protein ligase binding	2.85e-05	8.23e-07	77	111.271	0.63438	0.0149489	174.03	0.369594	0.107661	108.66	0.269191	0.656195	KAPCA	HUMANcAMP-dependent protein kise catalytic subunit alpha OS
TRINITY_DN8805_c1_g1	GO:0031625	ubiquitin protein ligase binding	2.85e-05	8.23e-07	77	150.64	0.528067	0.0497045	173.644	-0.168031	0.766262	301.634	-0.0464608	0.963984	TRIB1	HUMANTribbles homolog 1 OS
TRINITY_DN9052_c0_g1	GO:0031625	ubiquitin protein ligase binding	2.85e-05	8.23e-07	77	10994.1	0.351836	0.00949839	10999.7	-0.039791	0.867851	14709	-0.0065005	0.983351	TBB	PARLITubulin beta chain OS
TRINITY_DN1353_c0_g2	GO:0031625	ubiquitin protein ligase binding	2.85e-05	8.23e-07	77	1866.37	0.404518	0.058955	1010.25	0.417104	0.0242041	541.58	0.193906	0.604475	DLG4	DANREDisks large homolog 4 OS
TRINITY_DN1766_c1_g1	GO:0031625	ubiquitin protein ligase binding	2.85e-05	8.23e-07	77	21.9374	0.545919	0.237585	22.5988	0.97296	0.0395337	25.8858	0.988595	0.403165	NEK6	MOUSESerine/threonine-protein kise Nek6 OS
TRINITY_DN180879_c0_g1	GO:0031625	ubiquitin protein ligase binding	2.85e-05	8.23e-07	77				14.093	7.14982	0.0256103	8.81238	5.71114	0.127122	BAG5	CHICKBAG family molecular chaperone regulator 5 OS
TRINITY_DN21693_c0_g1	GO:0031625	ubiquitin protein ligase binding	2.85e-05	8.23e-07	77	22.8206	-0.839589	0.100499	40.0485	-1.01635	0.00335417	44.1858	-0.967532	0.0643409	RAD18	MOUSEE3 ubiquitin-protein ligase RAD18 OS
TRINITY_DN4539_c0_g1	GO:0031625	ubiquitin protein ligase binding	2.85e-05	8.23e-07	77	278.781	-0.311358	0.270851	292.93	-0.553722	0.00681271	318.629	-0.339831	0.405431	RFA2A	XENLAReplication protein A 32 kDa subunit-A OS
TRINITY_DN5432_c0_g1	GO:0031625	ubiquitin protein ligase binding	2.85e-05	8.23e-07	77	199.434	0.284205	0.365758	213.615	0.421366	0.00227406	241.2	0.187714	0.668503	UBE2H	HUMANUbiquitin-conjugating enzyme E2 H OS
TRINITY_DN8778_c0_g1	GO:0031625	ubiquitin protein ligase binding	2.85e-05	8.23e-07	77	28.2572	-0.177053	0.698783	76.0298	-0.845616	0.0127296	235.131	-0.569365	0.348667	CDN1C	HUMANCyclin-dependent kise inhibitor 1C OS
TRINITY_DN9946_c0_g1	GO:0031625	ubiquitin protein ligase binding	2.85e-05	8.23e-07	77	226.47	-0.169368	0.283164	264.626	-0.313134	0.0108719	243.648	-0.183496	0.45751	CUL4B	HUMANCullin-4B OS
TRINITY_DN5641_c0_g2	GO:0031625	ubiquitin protein ligase binding	2.85e-05	8.23e-07	77	22.5365	-0.425672	0.672682	30.6642	-0.328668	0.810841	740.724	-0.570121	0.0492118	PAX6	ORYLAPaired box protein Pax-6 OS
TRINITY_DN1033_c1_g1	GO:0008340	determition of adult lifespan	3.02e-05	8.74e-07	45	232.347	0.676225	0.00438881	345.814	0.401982	0.035276	297.965	0.0468022	0.956563	AKT3	HUMANRAC-gamma serine/threonine-protein kise OS
TRINITY_DN1151_c0_g2	GO:0008340	determition of adult lifespan	3.02e-05	8.74e-07	45	386.558	0.417708	0.00266706	427.074	0.369621	0.000953193	218.968	0.142951	0.679014	ATN1	RATAtrophin-1 OS
TRINITY_DN12976_c0_g2	GO:0008340	determition of adult lifespan	3.02e-05	8.74e-07	45	22.6121	0.955773	0.0202639	23.8217	1.02698	0.0346494	21.7539	0.778995	0.218083	LATS2	HUMANSerine/threonine-protein kise LATS2 OS
TRINITY_DN1888_c6_g1	GO:0008340	determition of adult lifespan	3.02e-05	8.74e-07	45	92.0878	1.07637	0.00294261	120.387	0.762368	0.0326362	51.438	0.402933	0.668598	HDAC5	MOUSEHistone deacetylase 5 OS
TRINITY_DN22766_c0_g1	GO:0008340	determition of adult lifespan	3.02e-05	8.74e-07	45	283.388	0.499536	0.000112054	297.068	0.380224	0.0438711	630.498	0.357654	0.29316	NF2L2	BOVINNuclear factor erythroid 2-related factor 2 OS
TRINITY_DN28847_c0_g1	GO:0008340	determition of adult lifespan	3.02e-05	8.74e-07	45	71.6795	-0.748012	0.00257614	94.181	-0.627968	0.00188653	75.8416	-0.228854	0.687185	ANM6	DANREProtein arginine N-methyltransferase 6 OS
TRINITY_DN3006_c0_g1	GO:0008340	determition of adult lifespan	3.02e-05	8.74e-07	45	280.621	0.437168	0.0249767	457.931	0.424553	0.048143	479.934	0.347511	0.220124	MKNK2	XENLAMAP kise-interacting serine/threonine-protein kise 2 OS
TRINITY_DN4257_c2_g1	GO:0008340	determition of adult lifespan	3.02e-05	8.74e-07	45	505.583	1.02663	0.000907001	278.336	0.926289	0.0192389	52.4781	1.57586	0.333803	PACR	HUMANPituitary adenylate cyclase-activating polypeptide type I receptor OS
TRINITY_DN142_c0_g2	GO:0008340	determition of adult lifespan	3.02e-05	8.74e-07	45	206.327	0.683248	4.63e-06	237.08	0.407405	0.123591	143.389	0.670245	0.00588949	HDAC4	CHICKHistone deacetylase 4 OS
TRINITY_DN756_c0_g3	GO:0008340	determition of adult lifespan	3.02e-05	8.74e-07	45	77.4124	0.507259	0.00359013	106.556	0.254952	0.290355	112.483	-0.0307021	0.968169	SET1A	HUMANHistone-lysine N-methyltransferase SETD1A OS
TRINITY_DN11544_c0_g1	GO:0008340	determition of adult lifespan	3.02e-05	8.74e-07	45	354.652	0.524548	0.00489437	467.599	0.148043	0.496622	468.475	0.146708	0.800385	AKT3	MOUSERAC-gamma serine/threonine-protein kise OS
TRINITY_DN2674_c0_g2	GO:0008340	determition of adult lifespan	3.02e-05	8.74e-07	45	201.145	0.622047	0.0454314	75.9137	0.299288	0.716493	69.7983	-0.168128	0.900389	KPCD1	MOUSESerine/threonine-protein kise D1 OS
TRINITY_DN10735_c0_g1	GO:0008340	determition of adult lifespan	3.02e-05	8.74e-07	45	206.21	0.422263	0.0489028	237.866	0.173951	0.396929	210.023	0.251029	0.34584	PARP1	CHICKPoly
TRINITY_DN11279_c0_g1	GO:0008340	determition of adult lifespan	3.02e-05	8.74e-07	45	1476.68	-0.379862	0.0180145	1899.54	0.0213523	0.941932	1474.05	0.147168	0.697916	SODM	MACFASuperoxide dismutase
TRINITY_DN12941_c0_g2	GO:0008340	determition of adult lifespan	3.02e-05	8.74e-07	45	1409.11	-0.606057	0.00258378	1532.82	-0.283467	0.364785	1404.65	-0.144841	0.719375	A20	DANREN-alpha-acetyltransferase 20 OS
TRINITY_DN137_c3_g1	GO:0008340	determition of adult lifespan	3.02e-05	8.74e-07	45	647.273	-0.824622	0.0410089	341.43	-0.424702	0.366007	233.242	-0.158295	0.830282	ANM8B	DANREProtein arginine N-methyltransferase 8-B OS
TRINITY_DN1370_c0_g1	GO:0008340	determition of adult lifespan	3.02e-05	8.74e-07	45	326.99	0.319662	0.0130614	480.107	-0.0354207	0.866082	640.255	-0.0797988	0.886241	BRSK2	HUMANSerine/threonine-protein kise BRSK2 OS
TRINITY_DN15561_c0_g1	GO:0008340	determition of adult lifespan	3.02e-05	8.74e-07	45	9536.96	-0.721517	0.0108838	16347	-0.272388	0.308092	11924.2	0.351513	0.685627	ACBP	PELRIAcyl-CoA-binding protein homolog OS
TRINITY_DN16618_c0_g1	GO:0008340	determition of adult lifespan	3.02e-05	8.74e-07	45	16.6962	-1.55985	0.0132289	23.9976	-0.36743	0.712171	24.6206	0.56026	0.681624	CAN5	HUMANCalpain-5 OS
TRINITY_DN170_c5_g1	GO:0008340	determition of adult lifespan	3.02e-05	8.74e-07	45	181.804	0.40565	0.0242492	176.179	0.327288	0.260881	239.028	0.358753	0.529041	KS6A3	HUMANRibosomal protein S6 kise alpha-3 OS
TRINITY_DN19056_c0_g1	GO:0008340	determition of adult lifespan	3.02e-05	8.74e-07	45	19.9212	-0.955875	0.0469627	19.948	-0.601736	0.268176	20.0701	0.127272	0.941718	BTK	HUMANTyrosine-protein kise BTK OS
TRINITY_DN1955_c1_g1	GO:0008340	determition of adult lifespan	3.02e-05	8.74e-07	45	97.5357	0.550631	0.00494103	120.397	0.241531	0.262299	77.5082	0.336202	0.421045	ULK1	HUMANSerine/threonine-protein kise ULK1 OS
TRINITY_DN2036_c0_g1	GO:0008340	determition of adult lifespan	3.02e-05	8.74e-07	45	283.159	0.593828	0.0334159	134.523	0.204243	0.414592	108.393	-0.205206	0.63709	PP2BC	HUMANSerine/threonine-protein phosphatase 2B catalytic subunit gamma isoform OS
TRINITY_DN21226_c0_g1	GO:0008340	determition of adult lifespan	3.02e-05	8.74e-07	45	46.734	0.923951	0.0330716	62.6654	0.556025	0.13825	63.3928	0.224374	0.689538	MP2K7	HUMANDual specificity mitogen-activated protein kise kise 7 OS
TRINITY_DN21414_c0_g1	GO:0008340	determition of adult lifespan	3.02e-05	8.74e-07	45	76.9769	0.898919	0.0173525	87.6194	0.562751	0.238711	54.3009	0.44529	0.514274	MP2K6	DANREDual specificity mitogen-activated protein kise kise 6 OS
TRINITY_DN21580_c0_g1	GO:0008340	determition of adult lifespan	3.02e-05	8.74e-07	45	24.3009	-1.31548	0.0133539	26.8945	-0.276391	0.560666	41.0057	-0.751582	0.47645	PUR1	CHICKAmidophosphoribosyltransferase OS
TRINITY_DN2177_c6_g1	GO:0008340	determition of adult lifespan	3.02e-05	8.74e-07	45	486.48	-0.388495	0.0191156	314.411	0.0224557	0.946966	393.693	0.175569	0.684743	IF4E	XENLAEukaryotic translation initiation factor 4E OS
TRINITY_DN22_c0_g1	GO:0008340	determition of adult lifespan	3.02e-05	8.74e-07	45	48.3578	0.794473	0.0150953	83.7233	0.676285	0.0599413	92.5992	0.486354	0.331014	HIPK2	HUMANHomeodomain-interacting protein kise 2 OS
TRINITY_DN2614_c0_g3	GO:0008340	determition of adult lifespan	3.02e-05	8.74e-07	45	191.79	0.563555	0.000747201	255.75	0.302694	0.111767	224.332	0.0274322	0.968401	RERE	HUMArginine-glutamic acid dipeptide repeats protein OS
TRINITY_DN2630_c0_g1	GO:0008340	determition of adult lifespan	3.02e-05	8.74e-07	45	82.4481	0.473279	0.00899756	130.716	0.201372	0.372091	128.794	0.0255943	0.972817	HD	TAKRUHuntingtin OS
[truncated: 11,522 more rows]

## Sheet: Tabla S6b
Table S6b. Enriched Gene Ontology (GO) terms expressed the Forebrain region (FB) of L. dimidiatus during the Warming condition
[truncated: 417 more rows]

[truncated: 7 more sheets: Tabla S6c, Table S7, Table S8, Table S9, Table S10a, Table S10b, Table S11]
